# Supplementary material for: Genome-wide DNA methylation profiling integrated with gene expression profiling identifies PAX9 as a novel prognostic marker in chronic lymphocytic leukemia
Source: Clin Epigenetics. 2017 May 30;9:57. doi: 10.1186/s13148-017-0356-0 (PMC5450117; doi:10.1186/s13148-017-0356-0)
Supplement: Additional file 1: Table S1. — List of primers used in RQ-PCR studies. Table S2A. List of probes hypermethylated in CLL in comparison to CD19+ cells from healthy individuals. Table S2B. List of probes hypomethylated in CLL in comparison to normal CD19+ cells. Table S3A. List of probes hypermethylated in unmutated in comparison to mutated CLL. Table S3B. List of probes hypomethylated in unmutated CLL in comparison to mutated CLL. Table S4. List of genes having negative correlation for methylation and gene expression in CLL as compared to normal 19+ cells. Table S5. List of genes having negative correlation for methylation and gene expression in unmutated CLL as compared to mutated CLL. (XLS 1339 kb) [file 13148_2017_356_MOESM1_ESM.xls]

## Sheet: S1
Table S1: List of primers used in RQ-PCR studies
Gene	Ref Sequence ID	Forward Primer (5'-3')	Reverse Primer (5'-3')
TNRC18	NM_001080495	CATCGCTGACATGCACTCTG	AAGCTGCCACTGTACTTTA
BIK	NM_001197	GAGGAGAAATGTCTGAAG	TTCCAAAGAATCGAAGTC
CDK6	NM_001259	CCAGATGGCTCTAACCTCAGT	AACTTCCACGAAAAAGAGGCTT
ID4	NM_001546	TGCAGTGCGATATGAACGAC	AGCTGCAGGTCCAGGATGTA
MEIS1	NM_002398	AAAAGCGTCACAAAAAGCGT	GATGGTGAGTCCCGTGTCTT
CRY1	NM_004075	GATGGAAAGCAGTTACATATTGAA	CGATGGGTCTATACTAATTGTGA
VIPR1	NM_004624	CCCCTGGGTCAGTCTGGTG	GAGACCTAGCATTCGCTGGTG
AXIN2	NM_004655	ACACAGCTTACATGAGTA	CTCCTCTTCTTCATTCAAG
SPRY2	NM_005842	TCTGTCCAGATCCATAAG	TTATGCCATCAGCAACAG
TBX2	NM_005994	GACAAGAAGGCCAAGTATATC	GCGAGTTGTGGAACTTATAG
NFATC1	NM_006162	TTGGGCCTGTACCACAACAATAAC	CCGTTTGGAGCTAGGGAGGA
PAX9	NM_006194	CCTAATCAAACAACACACAT	CAGGTAAGCCAACAATAATAG
RIC8B	NM_018157	CAGAGTTCCCAGTTATTGT	ATTAAGTTCCAGGCTGAG
PMEPA1	NM_020182	CTGCGTAAGACTCTGTATT	TGTCATCATTGCCACTAAT
TSHZ3	NM_020856	GAATGGCTGACTTTGAAA	TAGGAGTTGGAGAGGAAG
SOX7	NM_031439	CCTACGATCTGGTGATAA	GTGATATAGTTAGCCATACTG
SPRY1	NM_199327	ATAAGAGGCAGCAATGAA	GCTCGTAGTTATTATTCACAT

## Sheet: S2A
Table S2A: List of probes hypermethylated in CLL in comparison CD19+ cells from healthy individuals
GENE SYMBOL	CHR	START	STOP	DESCRIPTION	CPG	LOG2FC	P-VALUE
A2BP1	16	6472671	6472727	ag_LACat|INSIDE		0.2873	0.0184
A2BP1	16	7293515	7293573	ag_LACat|INSIDE		0.3615	0.0008
A2BP1	16	7294262	7294321	ag_LACat|INSIDE		0.3914	0.0002
AADACL1	3	173911259	173911312	ag_LACat|INSIDE	CpG: 39	0.2985	0.0051
AAK1	2	69723663	69723719	ag_LACat|INSIDE	CpG: 135	0.3178	0.0336
AAK1	2	69725088	69725134	ag_LACat|PROMOTER	CpG: 135	0.6734	0.0083
ABCA5	17	64834261	64834318	ag_LACat|INSIDE	CpG: 116	0.4581	0.0069
ABCB8	7	150356938	150356997	ag_LACat|INSIDE	CpG: 58	0.5951	0.012
ABCC9	12	21985677	21985733	ag_LACat|PROMOTER	CpG: 90	0.4531	0.0076
ABCD4	14	73839497	73839541	ag_LACat|INSIDE	CpG: 47	0.2535	0.0035
ABCG5	2	43912294	43912338	ag_LACat|INSIDE	CpG: 39	0.2679	0.0324
ACACA	17	32790661	32790705	ag_LACat|PROMOTER	CpG: 74	0.4289	0.0081
ACAD8	11	133628638	133628682	ag_LACat|INSIDE	CpG: 83	0.3236	0.0492
ACBD5	10	27570985	27571029	ag_LACat|PROMOTER	CpG: 46	0.6974	0.0208
ACBD5	10	27571214	27571263	ag_LACat|PROMOTER	CpG: 46	0.4104	0.0406
ACCN1	17	28644061	28644105	ag_LACat|INSIDE	CpG: 202	0.2879	0.0414
ACCN4	2	220096156	220096215	ag_LACat|INSIDE	CpG: 71	0.4244	0.0299
ACOT12	5	80725986	80726045	ag_LACat|PROMOTER		0.698	0.0017
ACTC1	15	32874798	32874857	ag_LACat|INSIDE		0.4144	0.0279
ACTG1	17	77093961	77094005	ag_LACat|INSIDE	CpG: 352	0.2695	0.0105
ACTG1	17	77095334	77095382	ag_LACat|PROMOTER	CpG: 352	0.4077	0.04
ACTR5	20	36809972	36810027	ag_LACat|PROMOTER		0.4866	0.008
ACTR6	12	99117489	99117533	ag_LACat|PROMOTER	CpG: 67	0.3611	0.037
ACVR1B	12	50632103	50632147	ag_LACat|INSIDE	CpG: 41	0.3262	0.0108
ACVR1C	2	158193959	158194003	ag_LACat|PROMOTER		0.3119	0.0158
ADAD2	16	82782269	82782313	ag_LACat|INSIDE	CpG: 36	0.2638	0.0049
ADAM12	10	128066291	128066344	ag_LACat|INSIDE	CpG: 152	0.58	0.0001
ADAM22	7	87402007	87402053	ag_LACat|INSIDE	CpG: 113	0.3041	0.0047
ADAM22	7	87402285	87402329	ag_LACat|INSIDE	CpG: 113	0.521	0.0001
ADAM23	2	207015976	207016035	ag_LACat|PROMOTER		0.6232	0.031
ADAMTS1	21	27139973	27140017	ag_LACat|PROMOTER	CpG: 157	0.5862	0.018
ADAMTS1	21	27140393	27140449	ag_LACat|PROMOTER	CpG: 17	0.5413	0.0118
ADAMTS17	15	98699716	98699763	ag_LACat|PROMOTER	CpG: 143	0.2856	0.0091
ADAMTS17	15	98699859	98699906	ag_LACat|PROMOTER	CpG: 143	0.3502	0
ADAMTS17	15	98699944	98699988	ag_LACat|PROMOTER	CpG: 143	0.3068	0.0002
ADAMTS17	15	98700003	98700047	ag_LACat|PROMOTER		0.2745	0.0016
ADAMTS19	5	128823450	128823494	ag_LACat|PROMOTER	CpG: 167	0.2978	0.0045
ADAMTS19	5	128823666	128823716	ag_LACat|PROMOTER	CpG: 167	0.3872	0.0002
ADAMTS20	12	42231914	42231959	ag_LACat|INSIDE	CpG: 126	0.2514	0.0138
ADAMTS9	3	64646217	64646261	ag_LACat|INSIDE	CpG: 189	0.2851	0.034
ADAMTS9	3	64646358	64646402	ag_LACat|INSIDE	CpG: 189	0.2856	0.0351
ADAMTS9	3	64646491	64646535	ag_LACat|INSIDE	CpG: 189	0.3497	0.011
ADAMTS9	3	64646759	64646803	ag_LACat|INSIDE	CpG: 189	0.4969	0.0005
ADAMTS9	3	64646952	64646997	ag_LACat|INSIDE	CpG: 189	0.4004	0.0155
ADAMTS9	3	64647570	64647614	ag_LACat|INSIDE	CpG: 189	0.3429	0.0342
ADAMTSL3	15	82114231	82114276	ag_LACat|INSIDE	CpG: 153	0.2605	0.0119
ADAMTSL3	15	82114309	82114358	ag_LACat|INSIDE	CpG: 153	0.4534	0.0001
ADAMTSL3	15	82114484	82114528	ag_LACat|INSIDE	CpG: 153	0.3395	0.0012
ADAR	1	152847008	152847052	ag_LACat|INSIDE	CpG: 48	0.3143	0.0087
ADAR	1	152866924	152866968	ag_LACat|INSIDE	CpG: 66	0.4221	0.0219
ADAR	1	152867121	152867177	ag_LACat|PROMOTER	CpG: 66	0.7478	0.0109
ADCY8	8	132121709	132121753	ag_LACat|INSIDE	CpG: 208	0.3202	0.0171
ADCY8	8	132123367	132123411	ag_LACat|PROMOTER	CpG: 208	0.3409	0.0076
ADCYAP1	18	895813	895866	ag_LACat|INSIDE	CpG: 330	0.3729	0.0113
ADCYAP1	18	896227	896271	ag_LACat|INSIDE	CpG: 330	0.3722	0.0032
ADCYAP1	18	896648	896692	ag_LACat|INSIDE	CpG: 330	0.3489	0.0166
ADCYAP1	18	897100	897146	ag_LACat|INSIDE	CpG: 330	0.2701	0.0227
ADCYAP1	18	897525	897574	ag_LACat|INSIDE	CpG: 330	0.3127	0.034
ADCYAP1	18	898516	898567	ag_LACat|INSIDE	CpG: 330	0.297	0.0099
ADCYAP1	18	898818	898866	ag_LACat|INSIDE	CpG: 330	0.3295	0.0013
ADCYAP1	18	898916	898975	ag_LACat|INSIDE	CpG: 330	0.401	0.0004
ADCYAP1	18	898981	899032	ag_LACat|INSIDE	CpG: 330	0.4408	0.0001
ADCYAP1	18	899042	899087	ag_LACat|INSIDE	CpG: 330	0.4155	0.0002
ADCYAP1	18	899520	899567	ag_LACat|INSIDE	CpG: 330	0.287	0.045
ADCYAP1R1	7	31059365	31059410	ag_LACat|INSIDE	CpG: 131	0.3952	0.0242
ADD1	4	2815963	2816015	ag_LACat|INSIDE	CpG: 111	0.4262	0.0416
ADPGK	15	70863707	70863766	ag_LACat|PROMOTER	CpG: 108	0.6963	0.0109
ADRA1A	8	26779475	26779519	ag_LACat|PROMOTER	CpG: 202	0.3997	0.0427
ADRA1A	8	26780066	26780121	ag_LACat|PROMOTER	CpG: 202	0.3122	0.0325
ADRA1B	5	159275776	159275820	ag_LACat|PROMOTER	CpG: 41	0.3315	0.0241
ADRA1B	5	159331550	159331594	ag_LACat|INSIDE	CpG: 95	0.2838	0.0433
ADRA1D	20	4150767	4150813	ag_LACat|INSIDE		0.256	0.0032
ADRA2A	10	112827305	112827364	ag_LACat|INSIDE	CpG: 311	0.3556	0.0333
ADRB3	8	37942106	37942151	ag_LACat|INSIDE	CpG: 137	0.3511	0.0081
ADRB3	8	37942909	37942953	ag_LACat|INSIDE	CpG: 137	0.341	0.0009
ADSSL1	14	104261332	104261376	ag_LACat|PROMOTER	CpG: 87	0.2517	0.0019
AEBP2	12	19484946	19484998	ag_LACat|INSIDE	CpG: 121	0.3525	0.0445
AFAP1L1	5	148631226	148631272	ag_LACat|PROMOTER	CpG: 83	0.3345	0.0349
AFAP1L1	5	148631973	148632032	ag_LACat|INSIDE		0.6809	0.0002
AGBL5	2	27127838	27127882	ag_LACat|PROMOTER	CpG: 68	0.3325	0.002
AGFG2	7	99974326	99974382	ag_LACat|PROMOTER		0.5102	0.0481
AGPAT3	21	44110780	44110831	ag_LACat|INSIDE		0.3478	0.0154
AGTRAP	1	11719382	11719441	ag_LACat|INSIDE		0.5649	0.0148
AHCYL1	1	110329562	110329607	ag_LACat|INSIDE		0.3831	0.0161
AHNAK	11	62070448	62070501	ag_LACat|INSIDE	CpG: 100	0.4261	0.0177
AHR	7	17305632	17305687	ag_LACat|INSIDE		0.3976	0.0236
AHSA1	14	76994018	76994063	ag_LACat|DIVERGENT_PROMOTER	CpG: 51	0.3586	0.0463
AHSA2	2	61257681	61257725	ag_LACat|PROMOTER	CpG: 117	0.3316	0.0329
AIM1	6	107065293	107065337	ag_LACat|PROMOTER	CpG: 44	0.4088	0.025
AIRE	21	44530405	44530449	ag_LACat|PROMOTER	CpG: 66	0.3649	0.0098
AJAP1	1	4613859	4613903	ag_LACat|PROMOTER	CpG: 232	0.3678	0.0323
AK5	1	77519951	77519995	ag_LACat|PROMOTER	CpG: 103	0.2937	0.0389
AKAP11	13	41744665	41744709	ag_LACat|INSIDE	CpG: 83	0.4867	0.0015
AKIRIN2	6	88468690	88468734	ag_LACat|PROMOTER	CpG: 93	0.4782	0.0157
AKR1CL2	10	4858846	4858890	ag_LACat|INSIDE	CpG: 75	0.3107	0.0007
AKT1S1	19	55072127	55072171	ag_LACat|INSIDE	CpG: 159	0.2556	0.0004
AKT2	19	45483175	45483221	ag_LACat|PROMOTER	CpG: 80	0.2566	0.0266
ALCAM	3	106568909	106568953	ag_LACat|INSIDE	CpG: 26	0.2637	0.0116
ALCAM	3	106569535	106569583	ag_LACat|INSIDE		1.0243	0
ALCAM	3	106567574	106567633	ag_LACat|PROMOTER		0.4207	0.0489
ALDH16A1	19	54648319	54648363	ag_LACat|INSIDE	CpG: 57	0.3124	0.0112
ALG14	1	95311195	95311254	ag_LACat|PROMOTER		0.5895	0.0179
ALG14	1	95311395	95311447	ag_LACat|PROMOTER		0.3958	0.0339
ALG2	9	101023684	101023728	ag_LACat|INSIDE	CpG: 106	0.2879	0.0369
ALG5	13	36471241	36471285	ag_LACat|INSIDE	CpG: 38	0.2829	0.0397
ALG8	11	77528314	77528358	ag_LACat|INSIDE	CpG: 36	0.6498	0.0017
ALK	2	29996489	29996533	ag_LACat|INSIDE	CpG: 147	0.348	0.0298
ALOX12P2	17	6738424	6738468	ag_LACat|INSIDE	CpG: 21	0.3837	0.0097
ALS2CR4	2	202215529	202215588	ag_LACat|INSIDE	CpG: 104	0.6427	0.0233
ALX3	1	110413822	110413876	ag_LACat|INSIDE	CpG: 264	0.4754	0.0166
ALX4	11	44295359	44295414	ag_LACat|PROMOTER	CpG: 96	0.4619	0.0425
ALX4	11	44288794	44288840	ag_LACat|PROMOTER		0.4531	0.0463
AM991276:1217	18	44188422	44188466	ag_LACat|INSIDE	CpG: 260	0.2614	0.0433
AM991276:771	18	44188869	44188913	ag_LACat|INSIDE	CpG: 260	0.2748	0.0424
AMBRA1	11	46572211	46572255	ag_LACat|PROMOTER	CpG: 45	0.3147	0.0054
AMD1	6	111303946	111303994	ag_LACat|INSIDE	CpG: 178	0.4601	0.0428
AMD1	6	111302017	111302075	ag_LACat|PROMOTER		0.7274	0.0073
AMDHD1	12	94861076	94861135	ag_LACat|DIVERGENT_PROMOTER	CpG: 89	0.4653	0.0337
AMIGO2	12	45761053	45761097	ag_LACat|PROMOTER		0.3912	0.0141
ANGEL1	14	76348465	76348509	ag_LACat|INSIDE	CpG: 71	0.26	0.0129
ANGEL2	1	211255816	211255860	ag_LACat|PROMOTER	CpG: 58	0.3294	0.0211
ANGEL2	1	211255892	211255951	ag_LACat|PROMOTER		0.3668	0.0426
ANGPT2	8	6417036	6417095	ag_LACat|PROMOTER		0.8702	0
ANKMY2	7	16651402	16651447	ag_LACat|INSIDE	CpG: 18	0.7575	0.0064
ANKRD11	16	88083459	88083516	ag_LACat|INSIDE	CpG: 205	0.4546	0.0081
ANKRD27	19	37857258	37857313	ag_LACat|INSIDE	CpG: 284	0.3967	0.0127
ANKRD34A	1	144184347	144184391	ag_LACat|INSIDE	CpG: 130	0.5494	0.0481
ANKRD34A	1	144184443	144184488	ag_LACat|INSIDE	CpG: 130	0.5693	0.0418
ANKRD34A	1	144185835	144185879	ag_LACat|INSIDE	CpG: 130	0.4649	0.0027
ANKRD34C	15	77363298	77363350	ag_LACat|INSIDE	CpG: 24	0.4331	0.0433
ANKRD35	1	144260141	144260191	ag_LACat|PROMOTER		0.3765	0.016
ANKRD39	2	96887588	96887633	ag_LACat|PROMOTER	CpG: 95	0.666	0.0019
ANKRD52	12	54923093	54923152	ag_LACat|INSIDE		0.4015	0.0079
ANKRD56	4	78038669	78038728	ag_LACat|PROMOTER		0.4992	0.0068
ANKS1B	12	97813429	97813475	ag_LACat|INSIDE	CpG: 118	0.3724	0.019
ANO5	11	22170679	22170724	ag_LACat|PROMOTER		0.3544	0.0275
ANP32A	15	66896966	66897015	ag_LACat|INSIDE	CpG: 374	0.5066	0.0104
ANP32A	15	66901378	66901434	ag_LACat|PROMOTER		0.7685	0.001
ANTXR1	2	69093530	69093588	ag_LACat|PROMOTER	CpG: 84	0.5229	0.0017
ANTXR1	2	69093662	69093706	ag_LACat|PROMOTER	CpG: 84	0.449	0.0113
ANUBL1	10	45487854	45487898	ag_LACat|INSIDE	CpG: 104	0.2586	0.0366
AP3B1	5	77626488	77626538	ag_LACat|PROMOTER		0.8368	0.0026
AP3B1	5	77627509	77627564	ag_LACat|PROMOTER		0.3033	0.0354
AP4B1	1	114249216	114249260	ag_LACat|INSIDE	CpG: 61	0.2707	0.0003
APAF1	12	97563378	97563422	ag_LACat|INSIDE	CpG: 121	0.323	0.0108
APBB1IP	10	26768035	26768085	ag_LACat|INSIDE		0.5882	0.0209
APBB3	5	139924423	139924467	ag_LACat|DIVERGENT_PROMOTER	CpG: 64	0.2597	0.0074
APC	5	112070932	112070976	ag_LACat|PROMOTER		0.2878	0.0185
APC2	19	1416310	1416354	ag_LACat|INSIDE	CpG: 589	0.297	0.01
APC2	19	1419344	1419388	ag_LACat|INSIDE	CpG: 589	0.2951	0.0052
APC2	19	1421833	1421877	ag_LACat|INSIDE	CpG: 589	0.2685	0.0422
APEX1	14	19993317	19993367	ag_LACat|INSIDE	CpG: 87	0.7137	0.0174
APOLD1	12	12770437	12770496	ag_LACat|INSIDE		0.5843	0.0129
APOLD1	12	12770508	12770567	ag_LACat|INSIDE		0.6565	0.0398
APOLD1	12	12830929	12830977	ag_LACat|INSIDE		0.5309	0.0158
APPBP2	17	55958305	55958349	ag_LACat|INSIDE	CpG: 63	0.529	0.0242
ARF1	1	226338157	226338201	ag_LACat|INSIDE		0.5429	0.0074
ARF4	3	57557184	57557243	ag_LACat|INSIDE		0.588	0.0218
ARFGAP3	22	41583167	41583211	ag_LACat|INSIDE	CpG: 127	0.322	0.022
ARFGEF1	8	68417644	68417688	ag_LACat|INSIDE	CpG: 119	0.327	0.0339
ARGLU1	13	106018689	106018744	ag_LACat|PROMOTER		0.6275	0.0291
ARHGAP11A	15	30694929	30694973	ag_LACat|PROMOTER	CpG: 24	0.2957	0.0328
ARHGAP11A	15	30694608	30694658	ag_LACat|PROMOTER		0.4265	0.0389
ARHGAP11A	15	30694678	30694737	ag_LACat|PROMOTER		0.8407	0.0087
ARHGAP11B	15	28705185	28705238	ag_LACat|PROMOTER		1.0426	0.003
ARHGAP11B	15	28705298	28705356	ag_LACat|PROMOTER		0.6311	0.0406
ARHGAP12	10	32256944	32256990	ag_LACat|INSIDE	CpG: 16	0.6971	0.0091
ARHGAP29	1	94475985	94476033	ag_LACat|PROMOTER		0.5311	0
ARHGEF1	19	47080027	47080071	ag_LACat|PROMOTER	CpG: 54	0.4369	0.0355
ARHGEF2	1	154214322	154214366	ag_LACat|INSIDE	CpG: 70	0.3422	0.0443
ARID2	12	44406897	44406956	ag_LACat|PROMOTER		0.6065	0.0007
ARID5B	10	63332856	63332907	ag_LACat|INSIDE	CpG: 44	0.6144	0.0173
ARID5B	10	63333394	63333453	ag_LACat|INSIDE		1.1645	0
ARID5B	10	63333714	63333771	ag_LACat|INSIDE		0.54	0.019
ARL1	12	100326028	100326087	ag_LACat|PROMOTER	CpG: 84	0.6535	0.0008
ARL17	17	41794421	41794465	ag_LACat|INSIDE	CpG: 70	0.3472	0.0471
ARL6IP6	2	153282446	153282490	ag_LACat|DIVERGENT_PROMOTER	CpG: 170	0.5657	0.0055
ARL6IP6	2	153283775	153283826	ag_LACat|INSIDE	CpG: 170	0.4037	0.0344
ARL8A	1	200380706	200380752	ag_LACat|PROMOTER	CpG: 93	0.3808	0.0015
ARMC3	10	23257072	23257116	ag_LACat|INSIDE		0.2515	0.001
ASAP3	1	23683163	23683207	ag_LACat|INSIDE	CpG: 72	0.2811	0.0436
ASCC3	6	101435469	101435513	ag_LACat|INSIDE	CpG: 80	0.2768	0.0003
ASCL1	12	101883433	101883477	ag_LACat|DOWNSTREAM	CpG: 31	0.2769	0.0141
ASCL1	12	101883506	101883550	ag_LACat|DOWNSTREAM	CpG: 31	0.5334	0.0006
ASCL1	12	101883590	101883634	ag_LACat|DOWNSTREAM	CpG: 31	0.3465	0.0003
ASCL1	12	101874173	101874218	ag_LACat|PROMOTER		0.31	0.016
ASCL1	12	101874570	101874624	ag_LACat|PROMOTER		0.4016	0.0051
ASCL1	12	101874973	101875028	ag_LACat|PROMOTER		0.3966	0.0113
ASCL1	12	101875027	101875077	ag_LACat|PROMOTER		0.3491	0.0142
ASCL2	11	2247373	2247421	ag_LACat|INSIDE	CpG: 312	0.4914	0.0064
ASTN2	9	119215370	119215415	ag_LACat|INSIDE	CpG: 155	0.3913	0.0316
ASTN2	9	119216096	119216147	ag_LACat|INSIDE	CpG: 155	0.434	0.027
ASTN2	9	119216216	119216260	ag_LACat|INSIDE	CpG: 155	0.4284	0.0029
ASTN2	9	119216283	119216327	ag_LACat|INSIDE	CpG: 155	0.2821	0.0082
ASXL1	20	30409405	30409449	ag_LACat|PROMOTER	CpG: 120	0.3252	0.0239
ASXL2	2	25954136	25954180	ag_LACat|INSIDE	CpG: 110	0.2824	0.0269
ASXL3	18	29412925	29412969	ag_LACat|INSIDE		0.295	0.0491
ASXL3	18	29411910	29411954	ag_LACat|PROMOTER		0.2677	0.0016
ASXL3	18	29412009	29412053	ag_LACat|PROMOTER		0.2962	0.0001
ATAD1	10	89568175	89568224	ag_LACat|PROMOTER	CpG: 62	0.3374	0.0228
ATAD1	10	89568273	89568321	ag_LACat|PROMOTER		0.2513	0.01
ATF1	12	49443951	49443995	ag_LACat|PROMOTER	CpG: 115	0.3825	0.004
ATF3	1	210847342	210847390	ag_LACat|PROMOTER	CpG: 254	0.4922	0.018
ATF7IP	12	14410053	14410112	ag_LACat|INSIDE	CpG: 37	0.422	0.0187
ATG2A	11	64441417	64441473	ag_LACat|DIVERGENT_PROMOTER		0.4768	0.0214
ATG3	3	113762772	113762816	ag_LACat|INSIDE	CpG: 80	0.675	0.0134
ATG5	6	106880507	106880562	ag_LACat|PROMOTER		0.583	0.0001
ATL2	2	38456646	38456705	ag_LACat|INSIDE		0.4936	0.0078
ATM	11	107598988	107599033	ag_LACat|INSIDE	CpG: 75	0.4613	0.0141
ATN1	12	6908089	6908133	ag_LACat|INSIDE	CpG: 69	0.3061	0.0247
ATOH1	4	94968650	94968709	ag_LACat|PROMOTER	CpG: 119	0.4272	0.027
ATOH1	4	94975329	94975385	ag_LACat|DOWNSTREAM	CpG: 39	0.4488	0.0209
ATOH8	2	85853309	85853362	ag_LACat|INSIDE		0.4486	0.0123
ATP10A	15	23659031	23659075	ag_LACat|INSIDE	CpG: 143	0.3747	0.0086
ATP10A	15	23659691	23659741	ag_LACat|PROMOTER	CpG: 143	0.4856	0.0008
ATP10A	15	23659913	23659963	ag_LACat|PROMOTER		0.4429	0.0066
ATP11B	3	183994815	183994859	ag_LACat|INSIDE	CpG: 117	0.4603	0.0467
ATP11B	3	183994967	183995018	ag_LACat|INSIDE	CpG: 117	0.5064	0.0483
ATP1A3	19	47193022	47193073	ag_LACat|PROMOTER		0.3516	0.0001
ATP4A	19	40741155	40741199	ag_LACat|INSIDE	CpG: 81	0.2919	0.0302
ATP4A	19	40741399	40741443	ag_LACat|INSIDE	CpG: 81	0.3327	0.0046
ATP5G1	17	44324950	44324994	ag_LACat|PROMOTER	CpG: 35	0.5335	0.0212
ATP5G2	12	52356706	52356756	ag_LACat|PROMOTER		0.8191	0.0001
ATP5G3	2	175754161	175754215	ag_LACat|INSIDE	CpG: 47	0.683	0.0002
ATP5O	21	34209815	34209859	ag_LACat|INSIDE	CpG: 36	0.3033	0.033
ATP8A2	13	24844874	24844918	ag_LACat|INSIDE	CpG: 106	0.258	0.0094
ATP8A2	13	24941115	24941162	ag_LACat|INSIDE	CpG: 69	0.279	0.011
ATP8A2	13	24941210	24941256	ag_LACat|INSIDE	CpG: 69	0.3546	0.0151
ATRN	20	3399367	3399411	ag_LACat|PROMOTER	CpG: 79	0.3146	0.038
ATXN2	12	110520490	110520534	ag_LACat|INSIDE	CpG: 183	0.4411	0.0127
ATXN2	12	110519606	110519650	ag_LACat|INSIDE		0.4117	0.0311
AURKAPS1	1	218512096	218512140	ag_LACat|PROMOTER	CpG: 37	0.3167	0.0014
AVP	20	3021543	3021587	ag_LACat|PROMOTER	CpG: 101	0.4778	0
AVPI1	10	99437088	99437132	ag_LACat|PROMOTER	CpG: 69	0.3523	0.0126
AVPR1A	12	61829923	61829967	ag_LACat|INSIDE	CpG: 121	0.2734	0.0298
AVPR1A	12	61830287	61830333	ag_LACat|INSIDE	CpG: 121	0.3032	0.0185
AVPR1A	12	61831158	61831205	ag_LACat|INSIDE	CpG: 121	0.2964	0.0041
AVPR1A	12	61831268	61831317	ag_LACat|INSIDE		0.2549	0.0188
AZI1	17	76797935	76797979	ag_LACat|INSIDE	CpG: 82	0.2513	0.0264
AZI2	3	28365348	28365392	ag_LACat|INSIDE	CpG: 84	0.2618	0.017
B3GNT3	19	17767318	17767369	ag_LACat|INSIDE		0.2869	0.0316
B3GNT5	3	184454133	184454177	ag_LACat|INSIDE	CpG: 141	0.3844	0.0143
BAD	11	63795488	63795536	ag_LACat|INSIDE		0.557	0.0036
BAHCC1	17	76983592	76983636	ag_LACat|PROMOTER	CpG: 634	0.514	0.0098
BAHCC1	17	76984212	76984271	ag_LACat|PROMOTER	CpG: 634	0.5099	0.0102
BAHCC1	17	76984300	76984351	ag_LACat|PROMOTER	CpG: 634	0.2731	0.0352
BAHCC1	17	76985052	76985105	ag_LACat|PROMOTER	CpG: 634	0.4511	0.0053
BAHCC1	17	76985196	76985240	ag_LACat|PROMOTER	CpG: 634	0.3459	0.0142
BAHCC1	17	76985754	76985813	ag_LACat|PROMOTER	CpG: 634	0.5613	0.0004
BAHCC1	17	76986411	76986470	ag_LACat|PROMOTER	CpG: 634	0.4977	0.0079
BAHCC1	17	76986551	76986610	ag_LACat|PROMOTER	CpG: 634	0.3319	0.0233
BARD1	2	215382184	215382242	ag_LACat|INSIDE	CpG: 113	0.472	0.0479
BARHL1	9	134447999	134448043	ag_LACat|INSIDE	CpG: 241	0.3309	0.0103
BARHL1	9	134446225	134446276	ag_LACat|PROMOTER	CpG: 241	0.4221	0.0038
BARHL1	9	134446303	134446347	ag_LACat|PROMOTER	CpG: 241	0.3799	0.0001
BARHL1	9	134446479	134446523	ag_LACat|PROMOTER	CpG: 241	0.4606	0.0015
BARHL1	9	134446509	134446553	ag_LACat|PROMOTER	CpG: 241	0.274	0.0241
BARHL1	9	134446538	134446582	ag_LACat|PROMOTER	CpG: 241	0.3288	0.0063
BARHL1	9	134446617	134446661	ag_LACat|PROMOTER	CpG: 241	0.3688	0.0017
BARHL1	9	134446673	134446727	ag_LACat|PROMOTER	CpG: 241	0.3956	0.0103
BARHL1	9	134446851	134446909	ag_LACat|PROMOTER	CpG: 241	0.3906	0.0139
BARHL1	9	134452709	134452753	ag_LACat|INSIDE	CpG: 96	0.3161	0.004
BARHL2	1	90963234	90963278	ag_LACat|PROMOTER	CpG: 147	0.4145	0.0043
BARHL2	1	90964241	90964299	ag_LACat|PROMOTER	CpG: 147	0.3609	0.0444
BARHL2	1	90964656	90964715	ag_LACat|PROMOTER	CpG: 147	0.3825	0.0083
BARHL2	1	90964817	90964876	ag_LACat|PROMOTER	CpG: 147	0.5296	0.0052
BARHL2	1	90965051	90965095	ag_LACat|PROMOTER	CpG: 147	0.2616	0.0047
BARHL2	1	90955111	90955155	ag_LACat|INSIDE	CpG: 26	0.2591	0.0033
BARHL2	1	90955137	90955181	ag_LACat|INSIDE	CpG: 26	0.4189	0.0062
BARHL2	1	90955172	90955216	ag_LACat|INSIDE	CpG: 26	0.3207	0.0156
BARHL2	1	90955261	90955305	ag_LACat|INSIDE	CpG: 26	0.3871	0.0018
BARHL2	1	90955291	90955335	ag_LACat|INSIDE	CpG: 26	0.3549	0.0055
BARHL2	1	90955384	90955441	ag_LACat|PROMOTER	CpG: 26	0.566	0.0011
BARHL2	1	90957761	90957805	ag_LACat|PROMOTER	CpG: 36	0.2537	0.0004
BARHL2	1	90958092	90958136	ag_LACat|PROMOTER	CpG: 36	0.2808	0.0028
BARHL2	1	90944985	90945037	ag_LACat|DOWNSTREAM	CpG: 67	0.375	0.0114
BARHL2	1	90957697	90957743	ag_LACat|PROMOTER		0.3351	0.0002
BARHL2	1	90959775	90959834	ag_LACat|PROMOTER		0.3296	0.0214
BARHL2	1	90961662	90961721	ag_LACat|PROMOTER		0.6757	0.0124
BARX1	9	95761229	95761273	ag_LACat|PROMOTER	CpG: 181	0.3065	0.0419
BARX1	9	95762723	95762767	ag_LACat|PROMOTER	CpG: 181	0.3631	0.0001
BARX1	9	95755587	95755639	ag_LACat|INSIDE	CpG: 347	0.3167	0.0255
BARX1	9	95755800	95755859	ag_LACat|INSIDE	CpG: 347	0.3287	0.021
BARX1	9	95755947	95755991	ag_LACat|INSIDE	CpG: 347	0.3126	0.0213
BARX1	9	95756353	95756397	ag_LACat|INSIDE	CpG: 347	0.38	0.0179
BARX1	9	95757702	95757746	ag_LACat|PROMOTER	CpG: 347	0.3817	0.0064
BARX1	9	95757811	95757855	ag_LACat|PROMOTER	CpG: 347	0.3123	0.0209
BARX1	9	95750945	95750989	ag_LACat|DOWNSTREAM	CpG: 63	0.3765	0.0299
BARX2	11	128750906	128750950	ag_LACat|PROMOTER	CpG: 120	0.3985	0.0077
BARX2	11	128749545	128749604	ag_LACat|PROMOTER	CpG: 48	0.4477	0.0164
BARX2	11	128749786	128749845	ag_LACat|PROMOTER		0.5123	0.0397
BAT1	6	31610368	31610412	ag_LACat|INSIDE		0.254	0.0038
BAZ1A	14	34413442	34413495	ag_LACat|INSIDE	CpG: 183	0.3233	0.0125
BAZ2B	2	160180794	160180838	ag_LACat|INSIDE	CpG: 60	0.2755	0.0391
BBS5	2	170044365	170044409	ag_LACat|INSIDE	CpG: 66	0.4488	0.036
BCAP29	7	107007573	107007617	ag_LACat|PROMOTER	CpG: 80	0.4949	0.0013
BCAP29	7	107007515	107007574	ag_LACat|PROMOTER		0.379	0.0007
BCAS4	20	48845549	48845607	ag_LACat|INSIDE	CpG: 92	0.7214	0
BCL11B	14	98806018	98806062	ag_LACat|INSIDE	CpG: 132	0.3506	0.0051
BCL11B	14	98806315	98806374	ag_LACat|INSIDE	CpG: 132	0.5561	0.0088
BCL11B	14	98810211	98810261	ag_LACat|PROMOTER	CpG: 83	0.4113	0.0397
BCL11B	14	98805429	98805488	ag_LACat|INSIDE		0.4466	0.0424
BCL2	18	59137854	59137910	ag_LACat|PROMOTER	CpG: 133	0.3015	0.0122
BCL2L11	2	111592484	111592529	ag_LACat|PROMOTER	CpG: 504	0.529	0.0117
BCL6	3	188940740	188940788	ag_LACat|PROMOTER		0.3003	0.0178
BCYRN1	14	75667587	75667631	ag_LACat|PROMOTER	CpG: 22	0.447	0.0027
BDNF	11	27700562	27700618	ag_LACat|PROMOTER	CpG: 81	0.4535	0.0463
BDNF	11	27701068	27701113	ag_LACat|PROMOTER	CpG: 81	0.3324	0.0303
BDNF	11	27676946	27677005	ag_LACat|INSIDE		0.5628	0.033
BDNF	11	27677054	27677103	ag_LACat|INSIDE		0.448	0.0197
BDNF	11	27677131	27677175	ag_LACat|INSIDE		0.2576	0.0228
BDNF	11	27679566	27679625	ag_LACat|PROMOTER		0.6963	0.0288
BEST1	11	61479422	61479473	ag_LACat|INSIDE	CpG: 63	0.3338	0.0126
BET1L	11	197717	197761	ag_LACat|DIVERGENT_PROMOTER	CpG: 110	0.2635	0.0135
BHLHE22	8	65655507	65655556	ag_LACat|INSIDE	CpG: 143	0.4725	0.0018
BHLHE22	8	65661322	65661366	ag_LACat|DOWNSTREAM	CpG: 20	0.4142	0.0335
BHLHE23	20	61107158	61107209	ag_LACat|DOWNSTREAM	CpG: 272	0.5687	0.0056
BHLHE40	3	4997058	4997108	ag_LACat|INSIDE	CpG: 177	0.5652	0.0369
BHMT	5	78444141	78444197	ag_LACat|INSIDE		0.4891	0.0004
BICC1	10	59942403	59942462	ag_LACat|PROMOTER		0.4417	0.0132
BICD2	9	94567646	94567702	ag_LACat|PROMOTER	CpG: 124	0.2698	0.0104
BID	22	16636602	16636646	ag_LACat|INSIDE	CpG: 81	0.2647	0.0362
BIVM	13	102248821	102248877	ag_LACat|PROMOTER		0.5994	0.0005
BLVRB	19	45663405	45663449	ag_LACat|INSIDE	CpG: 151	0.6331	0.0007
BLZF1	1	167603958	167604017	ag_LACat|INSIDE		0.651	0.0325
BMI1	10	22663455	22663499	ag_LACat|DOWNSTREAM	CpG: 238	0.2544	0.0475
BMP2	20	6697439	6697485	ag_LACat|INSIDE	CpG: 169	0.3478	0.0116
BMP7	20	55273778	55273822	ag_LACat|INSIDE	CpG: 168	0.4305	0.0119
BMP7	20	55273915	55273961	ag_LACat|INSIDE	CpG: 168	0.5213	0.0046
BNC1	15	81743891	81743935	ag_LACat|INSIDE	CpG: 188	0.3127	0.0295
BNC2	9	16819165	16819212	ag_LACat|INSIDE	CpG: 21	0.3745	0.0152
BRAP	12	110607753	110607797	ag_LACat|INSIDE	CpG: 77	0.2536	0.043
BRE	2	27967165	27967209	ag_LACat|INSIDE	CpG: 67	0.2721	0.0142
BRP44	1	166173189	166173237	ag_LACat|PROMOTER	CpG: 138	0.8074	0.037
BRP44	1	166173445	166173492	ag_LACat|PROMOTER		0.5168	0.0247
BRPF1	3	9747533	9747577	ag_LACat|PROMOTER		0.3304	0.0418
BRPF1	3	9747606	9747658	ag_LACat|PROMOTER		0.3738	0.0188
BRUNOL4	18	33398991	33399035	ag_LACat|INSIDE	CpG: 196	0.2889	0.0118
BRUNOL4	18	33399582	33399641	ag_LACat|INSIDE	CpG: 196	0.317	0.0005
BTBD12	16	3601461	3601505	ag_LACat|INSIDE	CpG: 67	0.3603	0.0393
BTG1	12	91062784	91062828	ag_LACat|INSIDE		0.5426	0.0227
BTG3	21	17906030	17906088	ag_LACat|INSIDE	CpG: 22	0.5994	0.0227
BTG3	21	17907584	17907638	ag_LACat|PROMOTER		0.3014	0.0316
BTN2A1	6	26566308	26566362	ag_LACat|INSIDE	CpG: 18	0.6344	0.0092
BTNL9	5	180413349	180413393	ag_LACat|INSIDE	CpG: 147	0.5073	0.0022
BTNL9	5	180418722	180418772	ag_LACat|INSIDE	CpG: 83	0.2708	0.0158
BUB3	10	124900211	124900259	ag_LACat|PROMOTER	CpG: 278	0.403	0.0245
BUB3	10	124900831	124900883	ag_LACat|PROMOTER	CpG: 278	0.2937	0.0141
BVES	6	105692119	105692171	ag_LACat|PROMOTER	CpG: 154	0.5501	0.0102
BVES	6	105692317	105692368	ag_LACat|PROMOTER		0.3262	0.0027
CA10	17	47590289	47590336	ag_LACat|INSIDE	CpG: 109	0.2689	0.0076
CA10	17	47591058	47591103	ag_LACat|INSIDE	CpG: 109	0.4039	0.0216
CA4	17	55572298	55572342	ag_LACat|PROMOTER		0.3424	0.0277
CAB39	2	231285450	231285504	ag_LACat|PROMOTER		0.7951	0.0012
CACNA1A	19	13479246	13479294	ag_LACat|PROMOTER		0.3739	0.0136
CACNA1D	3	53504036	53504095	ag_LACat|PROMOTER	CpG: 154	0.5985	0.0185
CACNA1E	1	179721499	179721545	ag_LACat|INSIDE		0.3876	0.0353
CACNA1E	1	179721894	179721941	ag_LACat|INSIDE		0.4022	0.0495
CACNA1G	17	45991986	45992032	ag_LACat|PROMOTER	CpG: 249	0.3085	0.014
CACNA1H	16	1167348	1167392	ag_LACat|INSIDE	CpG: 19	0.2836	0.0492
CACNA1H	16	1184969	1185013	ag_LACat|INSIDE	CpG: 38	0.3139	0.0072
CACNA2D1	7	81910103	81910156	ag_LACat|INSIDE	CpG: 143	0.5275	0.0011
CACNA2D1	7	81910198	81910257	ag_LACat|INSIDE	CpG: 143	0.5224	0
CACNA2D3	3	54129839	54129890	ag_LACat|PROMOTER	CpG: 20	0.7482	0.004
CACNA2D3	3	54132313	54132365	ag_LACat|INSIDE		0.2939	0.0204
CACNA2D3	3	54129668	54129726	ag_LACat|PROMOTER		0.641	0.0086
CACNA2D3	3	54130058	54130103	ag_LACat|PROMOTER		0.4508	0.007
CACNA2D3	3	54130220	54130265	ag_LACat|PROMOTER		0.4619	0.0114
CACNB3	12	47494448	47494492	ag_LACat|PROMOTER	CpG: 104	0.2983	0.0307
CACNB3	12	47494562	47494606	ag_LACat|PROMOTER	CpG: 104	0.2891	0.0208
CACNG2	22	35428985	35429034	ag_LACat|PROMOTER		0.3693	0.019
CACNG7	19	59137123	59137167	ag_LACat|INSIDE	CpG: 46	0.3129	0.0048
CACNG8	19	59177215	59177260	ag_LACat|INSIDE	CpG: 104	0.2949	0.0346
CACNG8	19	59175018	59175062	ag_LACat|INSIDE	CpG: 48	0.2789	0.0448
CACNG8	19	59175408	59175452	ag_LACat|INSIDE		0.4447	0.0093
CACYBP	1	173235316	173235362	ag_LACat|PROMOTER	CpG: 112	0.35	0.0299
CALCA	11	14950216	14950269	ag_LACat|INSIDE	CpG: 17	0.4015	0.007
CALCA	11	14951739	14951783	ag_LACat|PROMOTER	CpG: 64	0.499	0.0029
CALCA	11	14951845	14951889	ag_LACat|PROMOTER	CpG: 64	0.5486	0.0126
CALN1	7	71438869	71438913	ag_LACat|INSIDE	CpG: 178	0.4963	0.0021
CALR	19	12910275	12910320	ag_LACat|DIVERGENT_PROMOTER	CpG: 84	0.4391	0.0007
CALU	7	128167247	128167306	ag_LACat|INSIDE		0.7387	0.0255
CALU	7	128167329	128167388	ag_LACat|INSIDE		0.6327	0.0312
CALU	7	128167568	128167627	ag_LACat|INSIDE		0.3908	0.0045
CAMK1	3	9787420	9787464	ag_LACat|PROMOTER		0.2805	0.0192
CAMK2D	4	114901696	114901740	ag_LACat|INSIDE	CpG: 86	0.313	0.0427
CAMK2G	10	75304156	75304200	ag_LACat|INSIDE	CpG: 92	0.6753	0.0051
CAMK2N2	3	185460908	185460952	ag_LACat|INSIDE	CpG: 235	0.4684	0.0049
CAMK2N2	3	185461041	185461085	ag_LACat|INSIDE	CpG: 235	0.4657	0.0031
CAMK2N2	3	185461241	185461292	ag_LACat|INSIDE	CpG: 235	0.3952	0.0037
CAMSAP1	9	137938186	137938245	ag_LACat|INSIDE		0.4591	0.0499
CAP1	1	40279115	40279159	ag_LACat|INSIDE	CpG: 104	0.5644	0.0004
CARTPT	5	71051473	71051531	ag_LACat|INSIDE		0.3289	0.001
CASD1	7	93977634	93977678	ag_LACat|INSIDE	CpG: 85	0.2787	0.0332
CASZ1	1	10777321	10777365	ag_LACat|INSIDE	CpG: 247	0.4519	0.0319
CAV1	7	115953373	115953417	ag_LACat|INSIDE	CpG: 148	0.3676	0.0003
CBFA2T3	16	87534009	87534053	ag_LACat|INSIDE	CpG: 191	0.4812	0.0374
CBFA2T3	16	87561198	87561253	ag_LACat|INSIDE	CpG: 21	0.4796	0.0075
CBL	11	118581781	118581825	ag_LACat|PROMOTER		0.2925	0.0228
CBLN1	16	47871495	47871541	ag_LACat|INSIDE	CpG: 264	0.4883	0.0074
CBLN1	16	47872405	47872462	ag_LACat|INSIDE	CpG: 264	0.4155	0.0001
CBLN1	16	47872600	47872649	ag_LACat|INSIDE	CpG: 264	0.4002	0
CBLN1	16	47874523	47874567	ag_LACat|PROMOTER	CpG: 264	0.291	0.0279
CBLN1	16	47869163	47869221	ag_LACat|DOWNSTREAM	CpG: 61	0.4239	0.0363
CBLN2	18	68360013	68360057	ag_LACat|INSIDE	CpG: 218	0.3094	0.001
CBLN2	18	68360520	68360564	ag_LACat|INSIDE	CpG: 218	0.4524	0.005
CBR4	4	170167406	170167450	ag_LACat|INSIDE	CpG: 67	0.4384	0.0054
CBWD3	9	69730130	69730174	ag_LACat|PROMOTER	CpG: 31	0.3226	0.0288
CBX2	17	75378082	75378126	ag_LACat|DOWNSTREAM	CpG: 291	0.3899	0.0137
CBX4	17	75429177	75429221	ag_LACat|PROMOTER	CpG: 479	0.2664	0.0075
CBX4	17	75429401	75429445	ag_LACat|PROMOTER	CpG: 479	0.3162	0.0037
CBX4	17	75430000	75430045	ag_LACat|PROMOTER	CpG: 479	0.3598	0.0179
CBX4	17	75432231	75432277	ag_LACat|PROMOTER	CpG: 479	0.5632	0.0151
CBX5	12	52959551	52959595	ag_LACat|INSIDE	CpG: 18	0.2988	0.0291
CBX5	12	52960421	52960480	ag_LACat|DIVERGENT_PROMOTER	CpG: 77	0.7541	0
CBX6	22	37598614	37598665	ag_LACat|PROMOTER	CpG: 133	0.4255	0.005
CBX8	17	75379958	75380007	ag_LACat|DOWNSTREAM	CpG: 291	0.3872	0.0192
CBX8	17	75387428	75387479	ag_LACat|PROMOTER	CpG: 527	0.6592	0.0002
CBX8	17	75387885	75387929	ag_LACat|PROMOTER	CpG: 527	0.4393	0.0095
CBX8	17	75387953	75388002	ag_LACat|PROMOTER	CpG: 527	0.4185	0.0126
CBX8	17	75388165	75388218	ag_LACat|PROMOTER	CpG: 527	0.3585	0.0168
CBX8	17	75388231	75388290	ag_LACat|PROMOTER	CpG: 527	0.466	0.0096
CBX8	17	75388315	75388366	ag_LACat|PROMOTER	CpG: 527	0.3517	0.0491
CBX8	17	75388516	75388560	ag_LACat|PROMOTER	CpG: 527	0.2943	0.0148
CBX8	17	75388899	75388956	ag_LACat|PROMOTER	CpG: 527	0.6924	0.001
CBX8	17	75389014	75389073	ag_LACat|PROMOTER	CpG: 527	0.6157	0.0067
CBX8	17	75389119	75389178	ag_LACat|PROMOTER	CpG: 527	0.6027	0.0059
CCAR1	10	70150986	70151030	ag_LACat|INSIDE	CpG: 84	0.5656	0.0339
CCBE1	18	55514898	55514957	ag_LACat|INSIDE	CpG: 119	0.4014	0.0471
CCBE1	18	55515821	55515865	ag_LACat|PROMOTER	CpG: 119	0.343	0.0144
CCBE1	18	55514634	55514678	ag_LACat|INSIDE		0.4662	0.0041
CCDC104	2	55600269	55600319	ag_LACat|INSIDE	CpG: 23	0.4523	0.0238
CCDC106	19	60850990	60851042	ag_LACat|INSIDE		0.4052	0.0338
CCDC11	18	46048769	46048819	ag_LACat|PROMOTER	CpG: 50	0.5679	0.0308
CCDC132	7	92699377	92699421	ag_LACat|DIVERGENT_PROMOTER		0.4235	0.0333
CCDC140	2	222879030	222879089	ag_LACat|DOWNSTREAM	CpG: 61	0.6469	0.0026
CCDC140	2	222879362	222879406	ag_LACat|DOWNSTREAM	CpG: 61	0.2994	0.0299
CCDC140	2	222871294	222871339	ag_LACat|INSIDE	CpG: 75	0.5026	0.0001
CCDC140	2	222885808	222885867	ag_LACat|DOWNSTREAM		0.3227	0.0431
CCDC140	2	222870183	222870240	ag_LACat|PROMOTER		0.4506	0.0063
CCDC140	2	222870855	222870900	ag_LACat|PROMOTER		0.294	0.0296
CCDC140	2	222871060	222871119	ag_LACat|PROMOTER		0.4205	0.0064
CCDC147	10	106103542	106103586	ag_LACat|INSIDE		0.2588	0.0422
CCDC151	19	11392527	11392576	ag_LACat|INSIDE	CpG: 30	0.5439	0.0135
CCDC18	1	93418163	93418210	ag_LACat|PROMOTER	CpG: 102	0.4149	0.002
CCDC41	12	93377575	93377619	ag_LACat|INSIDE	CpG: 92	0.6723	0.0057
CCDC41	12	93377670	93377714	ag_LACat|INSIDE	CpG: 92	0.3842	0.0281
CCDC46	17	61618951	61618995	ag_LACat|PROMOTER	CpG: 84	0.7385	0.0015
CCDC46	17	61618120	61618171	ag_LACat|INSIDE		0.5053	0.0307
CCDC47	17	59204850	59204895	ag_LACat|DIVERGENT_PROMOTER	CpG: 121	0.3668	0.0271
CCDC47	17	59204960	59205019	ag_LACat|DIVERGENT_PROMOTER	CpG: 121	0.4647	0.0426
CCDC65	12	47584284	47584335	ag_LACat|INSIDE		0.3383	0.0179
CCDC66	3	56566597	56566644	ag_LACat|INSIDE		0.3556	0.0072
CCDC76	1	100371696	100371755	ag_LACat|INSIDE		0.5729	0.0232
CCDC82	11	95762122	95762176	ag_LACat|INSIDE		0.7364	0.0049
CCDC85B	11	65414458	65414502	ag_LACat|INSIDE	CpG: 100	0.5672	0.0336
CCDC88B	11	63868882	63868926	ag_LACat|INSIDE	CpG: 23	0.3499	0.0249
CCDC88C	14	90955003	90955047	ag_LACat|PROMOTER	CpG: 153	0.4988	0.0041
CCDS41379.1:6021	1	144794186	144794245	ag_LACat|DOWNSTREAM		0.3352	0.0351
CCNA2	4	122964036	122964080	ag_LACat|INSIDE	CpG: 75	0.263	0.0223
CCND1	11	69162359	69162403	ag_LACat|PROMOTER	CpG: 565	0.3191	0.0104
CCND1	11	69163843	69163902	ag_LACat|PROMOTER	CpG: 565	0.7819	0.0063
CCND1	11	69163918	69163977	ag_LACat|PROMOTER	CpG: 565	0.7228	0.0154
CCND1	11	69164400	69164450	ag_LACat|PROMOTER	CpG: 565	0.649	0.0421
CCND2	12	4249255	4249299	ag_LACat|PROMOTER	CpG: 270	0.4262	0.034
CCND2	12	4254010	4254054	ag_LACat|INSIDE	CpG: 92	0.3242	0.0139
CCND2	12	4254311	4254355	ag_LACat|INSIDE	CpG: 92	0.4291	0.0249
CCNE2	8	95976335	95976379	ag_LACat|INSIDE	CpG: 205	0.4556	0.0319
CCNE2	8	95976590	95976634	ag_LACat|INSIDE	CpG: 205	0.3828	0.0407
CCNF	16	2419970	2420024	ag_LACat|INSIDE		0.6306	0.0208
CCNI	4	78214977	78215030	ag_LACat|INSIDE		0.5309	0.0315
CCNJ	10	97792985	97793031	ag_LACat|PROMOTER	CpG: 145	0.3381	0.0195
CCNJL	5	159671766	159671825	ag_LACat|INSIDE	CpG: 112	0.6467	0.0016
CCNO	5	54559165	54559215	ag_LACat|DOWNSTREAM	CpG: 122	0.3193	0.007
CCNO	5	54559487	54559538	ag_LACat|DOWNSTREAM	CpG: 18	0.3742	0.046
CCNO	5	54563171	54563215	ag_LACat|INSIDE	CpG: 38	0.2562	0.013
CCNO	5	54563780	54563839	ag_LACat|INSIDE		0.4593	0.027
CCNO	5	54564182	54564226	ag_LACat|INSIDE		0.2997	0.0022
CCNT1	12	47397013	47397065	ag_LACat|INSIDE	CpG: 66	0.6142	0.0049
CCT3	1	154574294	154574338	ag_LACat|INSIDE		0.259	0.0005
CCT5	5	10303525	10303569	ag_LACat|INSIDE	CpG: 103	0.492	0.0406
CD40	20	44180484	44180528	ag_LACat|INSIDE		0.4334	0.0002
CDC123	10	12277255	12277314	ag_LACat|PROMOTER		0.5884	0.0367
CDC20B	5	54507546	54507598	ag_LACat|PROMOTER		0.4015	0.0027
CDC25C	5	137695353	137695398	ag_LACat|INSIDE		0.4583	0.0388
CDC40	6	110608449	110608496	ag_LACat|INSIDE	CpG: 18	0.3956	0.0256
CDC42EP4	17	68820286	68820330	ag_LACat|PROMOTER		0.301	0.0254
CDC7	1	91739070	91739115	ag_LACat|PROMOTER	CpG: 72	0.4892	0.0484
CDCA2	8	25372313	25372369	ag_LACat|DIVERGENT_PROMOTER	CpG: 128	0.4349	0.0164
CDCA2	8	25372381	25372430	ag_LACat|DIVERGENT_PROMOTER	CpG: 128	0.5785	0.0081
CDCP1	3	45162097	45162148	ag_LACat|INSIDE	CpG: 93	0.3531	0.023
CDCP1	3	45162185	45162233	ag_LACat|INSIDE	CpG: 93	0.3293	0.0336
CDH11	16	63713098	63713154	ag_LACat|INSIDE	CpG: 232	0.4902	0.0034
CDH13	16	81218358	81218403	ag_LACat|INSIDE	CpG: 99	0.4012	0.0007
CDH2	18	24010375	24010422	ag_LACat|INSIDE	CpG: 223	0.4719	0.0013
CDH2	18	24010458	24010508	ag_LACat|INSIDE	CpG: 223	0.6382	0
CDH2	18	24010520	24010572	ag_LACat|INSIDE	CpG: 223	0.5281	0.0002
CDH2	18	24012192	24012245	ag_LACat|PROMOTER		0.4914	0.0004
CDH3	16	67237573	67237617	ag_LACat|INSIDE	CpG: 112	0.2649	0.0439
CDH4	20	59262106	59262150	ag_LACat|INSIDE	CpG: 230	0.4867	0.0147
CDH7	18	61568702	61568755	ag_LACat|PROMOTER	CpG: 87	0.3769	0.0364
CDH8	16	60627224	60627278	ag_LACat|INSIDE	CpG: 117	0.2756	0.0378
CDH8	16	60627408	60627460	ag_LACat|INSIDE	CpG: 117	0.3473	0.0101
CDH8	16	60627502	60627546	ag_LACat|INSIDE	CpG: 117	0.2759	0.0377
CDH8	16	60627688	60627732	ag_LACat|PROMOTER	CpG: 117	0.385	0.0009
CDK5R2	2	219536078	219536130	ag_LACat|DOWNSTREAM	CpG: 40	0.3236	0.0064
CDK5R2	2	219535825	219535870	ag_LACat|DOWNSTREAM		0.5686	0.0001
CDK5RAP2	9	122382046	122382090	ag_LACat|INSIDE	CpG: 41	0.3342	0.0069
CDK6	7	92300177	92300224	ag_LACat|INSIDE	CpG: 306	0.5353	0.0267
CDK6	7	92300857	92300902	ag_LACat|INSIDE	CpG: 306	0.8086	0.0041
CDK6	7	92300928	92300978	ag_LACat|INSIDE	CpG: 306	1.0691	0.0018
CDK6	7	92302764	92302822	ag_LACat|PROMOTER	CpG: 306	0.8778	0.0131
CDK6	7	92303070	92303129	ag_LACat|PROMOTER	CpG: 306	0.6802	0.0002
CDK6	7	92303538	92303584	ag_LACat|PROMOTER	CpG: 306	0.6384	0.0039
CDKL1	14	49932954	49933013	ag_LACat|PROMOTER	CpG: 44	0.5744	0
CDKL1	14	49932783	49932836	ag_LACat|PROMOTER		0.5935	0.0085
CDKL2	4	76774991	76775044	ag_LACat|PROMOTER	CpG: 56	0.3888	0.0115
CDKN1A	6	36754978	36755022	ag_LACat|INSIDE	CpG: 200	0.2707	0.0273
CDKN1B	12	12762156	12762200	ag_LACat|INSIDE	CpG: 138	0.4399	0.009
CDKN1B	12	12762215	12762265	ag_LACat|INSIDE	CpG: 138	0.7205	0.0179
CDKN1C	11	2861549	2861608	ag_LACat|INSIDE	CpG: 191	0.5091	0.0067
CDKN2A	9	21958520	21958576	ag_LACat|INSIDE	CpG: 32	0.3898	0.0407
CDKN2C	1	51215814	51215872	ag_LACat|DOWNSTREAM		0.4173	0.0468
CDON	11	125437234	125437293	ag_LACat|INSIDE	CpG: 97	0.6937	0.0232
CDON	11	125437401	125437445	ag_LACat|INSIDE	CpG: 97	0.6767	0.0303
CDS1	4	85722779	85722824	ag_LACat|PROMOTER	CpG: 131	0.8838	0.0058
CDS1	4	85723941	85723987	ag_LACat|INSIDE		0.5609	0.0076
CDS2	20	5073910	5073967	ag_LACat|INSIDE		0.4967	0.0205
CDX2	13	27426422	27426471	ag_LACat|DOWNSTREAM	CpG: 131	0.4359	0.0153
CDX2	13	27426910	27426958	ag_LACat|DOWNSTREAM	CpG: 131	0.3425	0.0399
CDX2	13	27426980	27427024	ag_LACat|DOWNSTREAM	CpG: 131	0.4164	0.0091
CDX2	13	27439573	27439617	ag_LACat|INSIDE	CpG: 227	0.2643	0.027
CDX2	13	27448013	27448057	ag_LACat|PROMOTER	CpG: 42	0.3228	0.0449
CDX2	13	27442461	27442519	ag_LACat|PROMOTER		0.4201	0.0006
CEBPD	8	48811726	48811770	ag_LACat|DOWNSTREAM		0.4874	0.0035
CENPJ	13	24395255	24395300	ag_LACat|PROMOTER	CpG: 78	0.4999	0.0367
CENPM	22	40672444	40672488	ag_LACat|PROMOTER	CpG: 71	0.3334	0.0113
CEP120	5	122787171	122787216	ag_LACat|PROMOTER	CpG: 53	0.5317	0.0211
CEP152	15	46890236	46890295	ag_LACat|INSIDE		0.9302	0.001
CEP164	11	116703607	116703659	ag_LACat|PROMOTER	CpG: 46	0.4535	0.025
CEP164	11	116703740	116703784	ag_LACat|PROMOTER	CpG: 46	0.3899	0.0156
CEP55	10	95246015	95246074	ag_LACat|PROMOTER		0.4963	0.0028
CEP57	11	95163031	95163084	ag_LACat|DIVERGENT_PROMOTER	CpG: 117	0.4679	0.0431
CEPT1	1	111483701	111483760	ag_LACat|PROMOTER	CpG: 90	0.5598	0.0298
CFDP1	16	74024713	74024757	ag_LACat|INSIDE	CpG: 80	0.4779	0.0066
CGRRF1	14	54046764	54046813	ag_LACat|INSIDE		0.6342	0.0128
CHAT	10	50491525	50491570	ag_LACat|PROMOTER	CpG: 16	0.444	0.004
CHD1L	1	145181559	145181606	ag_LACat|INSIDE	CpG: 101	0.6387	0.0369
CHD7	8	61753955	61754008	ag_LACat|INSIDE	CpG: 213	0.423	0.0123
CHERP	19	16514980	16515037	ag_LACat|PROMOTER		0.8478	0.0026
CHMP1B	18	11841668	11841713	ag_LACat|INSIDE	CpG: 72	0.4537	0.0413
CHMP1B	18	11841808	11841863	ag_LACat|INSIDE	CpG: 72	0.7528	0.0143
CHMP2B	3	87359053	87359097	ag_LACat|PROMOTER	CpG: 77	0.4559	0.036
CHN2	7	29201568	29201626	ag_LACat|INSIDE	CpG: 112	0.608	0.0056
CHN2	7	29200177	29200221	ag_LACat|PROMOTER		0.2806	0.0108
CHRM2	7	136206759	136206813	ag_LACat|INSIDE		0.4041	0.0016
CHRM4	11	46370993	46371052	ag_LACat|PROMOTER	CpG: 310	0.3946	0.0372
CHRM4	11	46371129	46371173	ag_LACat|PROMOTER	CpG: 310	0.4327	0.0063
CHRNE	17	4745993	4746038	ag_LACat|INSIDE	CpG: 227	0.2676	0.0085
CHRNE	17	4746122	4746166	ag_LACat|INSIDE	CpG: 227	0.3006	0.0017
CHST9	18	23019529	23019574	ag_LACat|PROMOTER		0.7848	0.0001
CHSY3	5	129267424	129267468	ag_LACat|PROMOTER	CpG: 207	0.3299	0.0429
CISD2	4	104010247	104010306	ag_LACat|INSIDE		0.61	0.0344
CISD2	4	104010380	104010438	ag_LACat|INSIDE		0.878	0.0098
CKAP5	11	46824591	46824636	ag_LACat|PROMOTER	CpG: 93	0.4152	0.0222
CKLF	16	65143853	65143900	ag_LACat|DIVERGENT_PROMOTER	CpG: 47	0.3587	0.0492
CKMT1B	15	41673918	41673964	ag_LACat|INSIDE		0.2567	0.0063
CLCC1	1	109307784	109307843	ag_LACat|PROMOTER	CpG: 71	0.5756	0.0131
CLEC11A	19	55919695	55919741	ag_LACat|INSIDE	CpG: 126	0.4905	0.0013
CLEC14A	14	37795009	37795053	ag_LACat|INSIDE	CpG: 109	0.3334	0.0249
CLINT1	5	157218798	157218842	ag_LACat|PROMOTER	CpG: 54	0.4352	0.0321
CLIP1	12	121473772	121473822	ag_LACat|PROMOTER		0.5074	0.0227
CLSTN2	3	141137150	141137194	ag_LACat|INSIDE	CpG: 147	0.4376	0.0482
CLTA	9	36180191	36180249	ag_LACat|PROMOTER		0.6344	0.0008
CLTB	5	175775929	175775973	ag_LACat|INSIDE	CpG: 100	0.2572	0.0106
CLTC	17	55051205	55051260	ag_LACat|PROMOTER		0.8056	0.0014
CLTC	17	55051268	55051324	ag_LACat|PROMOTER		0.5286	0.0225
CLTCL1	22	17659502	17659546	ag_LACat|PROMOTER	CpG: 88	0.2682	0.0425
CLYBL	13	99346566	99346624	ag_LACat|DOWNSTREAM	CpG: 123	0.4602	0.0416
CNBP	3	130385083	130385127	ag_LACat|INSIDE	CpG: 102	0.4035	0.0343
CNGA3	2	98329415	98329466	ag_LACat|INSIDE	CpG: 114	0.2957	0.0135
CNGA3	2	98329503	98329547	ag_LACat|INSIDE	CpG: 114	0.3387	0.0034
CNGA3	2	98329659	98329703	ag_LACat|INSIDE	CpG: 114	0.3042	0.0073
CNNM2	10	104668941	104668985	ag_LACat|INSIDE	CpG: 189	0.3572	0.0107
CNOT1	16	57220709	57220754	ag_LACat|INSIDE	CpG: 85	0.3175	0.0145
CNOT1	16	57221193	57221237	ag_LACat|INSIDE	CpG: 85	0.3308	0.003
CNOT8	5	154218001	154218059	ag_LACat|DIVERGENT_PROMOTER	CpG: 118	0.7753	0.0006
CNOT8	5	154216963	154217007	ag_LACat|DIVERGENT_PROMOTER		0.2761	0.0313
CNPY1	7	154995341	154995385	ag_LACat|INSIDE	CpG: 81	0.5791	0.0012
CNPY1	7	154995824	154995881	ag_LACat|INSIDE	CpG: 81	0.5977	0.0003
CNPY2	12	54996247	54996291	ag_LACat|INSIDE	CpG: 57	0.4024	0.0194
CNR1	6	88932099	88932149	ag_LACat|INSIDE	CpG: 209	0.3086	0.042
CNRIP1	2	68400667	68400723	ag_LACat|PROMOTER		0.3806	0.0479
CNTFR	9	34580632	34580676	ag_LACat|PROMOTER	CpG: 232	0.2719	0.03
CNTN4	3	2116379	2116423	ag_LACat|PROMOTER	CpG: 182	0.3454	0.0019
CNTN4	3	2116537	2116596	ag_LACat|PROMOTER	CpG: 182	0.3299	0.0008
CNTN4	3	2116620	2116664	ag_LACat|PROMOTER	CpG: 182	0.3013	0.0021
CNTNAP2	7	147667812	147667864	ag_LACat|INSIDE		0.6141	0.0028
CNTNAP5	2	124498833	124498879	ag_LACat|PROMOTER	CpG: 71	0.3377	0.027
COBL	7	51351432	51351476	ag_LACat|INSIDE	CpG: 156	0.2635	0.0073
COBL	7	51351559	51351603	ag_LACat|INSIDE	CpG: 156	0.4023	0.0109
COCH	14	30414694	30414749	ag_LACat|INSIDE		0.5294	0.0055
COG1	17	68700131	68700184	ag_LACat|PROMOTER	CpG: 102	0.2548	0.0379
COL12A1	6	75971499	75971543	ag_LACat|INSIDE	CpG: 122	0.3221	0.0371
COL12A1	6	75970670	75970729	ag_LACat|INSIDE		0.6701	0.0047
COL12A1	6	75971325	75971370	ag_LACat|INSIDE		0.4018	0.013
COL14A1	8	121205146	121205190	ag_LACat|PROMOTER	CpG: 26	0.5013	0.0285
COL19A1	6	70633730	70633774	ag_LACat|INSIDE	CpG: 61	0.2709	0.0135
COL1A1	17	45632937	45632992	ag_LACat|INSIDE	CpG: 146	0.7837	0.0025
COL21A1	6	56220441	56220485	ag_LACat|PROMOTER		0.3309	0.0279
COL23A1	5	177949095	177949142	ag_LACat|INSIDE		0.6305	0.0002
COL25A1	4	110442445	110442489	ag_LACat|INSIDE	CpG: 112	0.2597	0.035
COL25A1	4	110442662	110442721	ag_LACat|INSIDE	CpG: 112	0.3962	0.0233
COL25A1	4	110443043	110443090	ag_LACat|INSIDE	CpG: 112	0.3572	0.0085
COL25A1	4	110443102	110443146	ag_LACat|INSIDE	CpG: 112	0.299	0.0351
COL27A1	9	115956708	115956754	ag_LACat|PROMOTER	CpG: 75	0.2586	0.0493
COL4A1	13	109757058	109757106	ag_LACat|INSIDE	CpG: 185	0.3966	0.0017
COL4A3BP	5	74843087	74843141	ag_LACat|INSIDE	CpG: 114	0.2536	0.0216
COLEC12	18	490216	490266	ag_LACat|INSIDE	CpG: 125	0.4105	0.0058
COPB2	3	140591609	140591653	ag_LACat|PROMOTER	CpG: 58	0.3129	0.0118
COPZ2	17	43457108	43457164	ag_LACat|DOWNSTREAM	CpG: 150	0.5258	0.0316
COPZ2	17	43457179	43457238	ag_LACat|DOWNSTREAM	CpG: 150	0.669	0.0056
COQ10B	2	198026236	198026280	ag_LACat|PROMOTER	CpG: 66	0.5786	0.0217
COX4NB	16	84389950	84390001	ag_LACat|INSIDE	CpG: 139	0.2884	0.0126
COX7A1	19	41334208	41334253	ag_LACat|INSIDE	CpG: 85	0.2624	0.0232
COX7A2	6	76010240	76010288	ag_LACat|PROMOTER		0.4545	0.0467
COX7C	5	85950017	85950061	ag_LACat|INSIDE		0.6982	0.0045
CPEB2	4	14615912	14615965	ag_LACat|INSIDE		0.9122	0.0025
CPLX2	5	175156852	175156896	ag_LACat|INSIDE	CpG: 118	0.2849	0.0425
CPLX2	5	175231653	175231697	ag_LACat|INSIDE	CpG: 125	0.3282	0.0386
CPLX2	5	175232376	175232431	ag_LACat|INSIDE	CpG: 125	0.4508	0.0059
CPLX2	5	175232509	175232553	ag_LACat|INSIDE	CpG: 125	0.4335	0.0139
CPNE4	3	133236510	133236554	ag_LACat|INSIDE		0.2877	0.0318
CPNE8	12	37586929	37586973	ag_LACat|PROMOTER	CpG: 22	0.4001	0.0354
CPNE9	3	9721626	9721680	ag_LACat|INSIDE	CpG: 92	0.4479	0.0288
CPSF6	12	67964344	67964388	ag_LACat|DOWNSTREAM		0.2774	0.0397
CPSF6	12	67920776	67920825	ag_LACat|INSIDE		0.4628	0.0286
CR1L	1	205909724	205909768	ag_LACat|INSIDE	CpG: 48	0.2754	0.008
CRABP2	1	154942616	154942660	ag_LACat|PROMOTER	CpG: 129	0.5726	0.0006
CREB3L1	11	46256307	46256351	ag_LACat|INSIDE	CpG: 51	0.4564	0.0022
CREB3L2	7	137337800	137337859	ag_LACat|PROMOTER		0.3684	0.0087
CREB5	7	28417287	28417346	ag_LACat|PROMOTER		0.4507	0.0156
CRH	8	67252322	67252367	ag_LACat|INSIDE	CpG: 71	0.4035	0.0153
CRHR1	17	41218727	41218773	ag_LACat|INSIDE		0.5502	0.0248
CRIP3	6	43384671	43384722	ag_LACat|PROMOTER		0.7321	0
CRIPT	2	46697829	46697876	ag_LACat|INSIDE	CpG: 64	0.5997	0.0403
CRKRS	17	34871413	34871457	ag_LACat|INSIDE	CpG: 41	0.3656	0.0225
CRKRS	17	34871194	34871238	ag_LACat|PROMOTER	CpG: 41	0.6149	0.0001
CRLF1	19	18576845	18576892	ag_LACat|INSIDE		0.4381	0.003
CRMP1	4	5942922	5942966	ag_LACat|PROMOTER	CpG: 35	0.3609	0.0102
CRMP1	4	5946019	5946067	ag_LACat|PROMOTER		0.2805	0.003
CROCC	1	17154379	17154423	ag_LACat|INSIDE	CpG: 22	0.3161	0.024
CRTC3	15	88873803	88873847	ag_LACat|PROMOTER	CpG: 112	0.2841	0.0453
CRYBA2	2	219566025	219566069	ag_LACat|INSIDE	CpG: 115	0.4547	0.0133
CSDE1	1	115102190	115102234	ag_LACat|PROMOTER		0.5691	0.0012
CSMD3	8	114514893	114514941	ag_LACat|INSIDE		0.366	0.0092
CSMD3	8	114514964	114515008	ag_LACat|INSIDE		0.5684	0.0045
CSNK1A1	5	148910339	148910392	ag_LACat|INSIDE		0.3808	0.0122
CSPP1	8	68139570	68139614	ag_LACat|INSIDE	CpG: 85	0.4064	0.0027
CSPP1	8	68139925	68139984	ag_LACat|INSIDE	CpG: 85	0.4315	0.0148
CSRP2	12	75797480	75797539	ag_LACat|PROMOTER		0.4781	0.039
CSTF1	20	54402012	54402071	ag_LACat|INSIDE		0.5646	0.0128
CSTF2T	10	53129241	53129285	ag_LACat|INSIDE	CpG: 40	0.3593	0.0205
CTAGE5	14	38805556	38805600	ag_LACat|PROMOTER	CpG: 108	0.2959	0.0317
CTBP2	10	126838561	126838612	ag_LACat|INSIDE	CpG: 334	0.3479	0.0439
CTCF	16	66155379	66155438	ag_LACat|INSIDE		0.6124	0.0292
CTCF	16	66155447	66155506	ag_LACat|INSIDE		0.6422	0.0338
CTCF	16	66155558	66155617	ag_LACat|INSIDE		0.5217	0.008
CTCF	16	66155642	66155701	ag_LACat|INSIDE		0.5713	0.0283
CTDSP1	2	218972307	218972351	ag_LACat|PROMOTER	CpG: 208	0.3971	0.0221
CTNNAL1	9	110815260	110815304	ag_LACat|INSIDE	CpG: 110	0.319	0.011
CTNND2	5	11956552	11956599	ag_LACat|INSIDE	CpG: 121	0.6593	0.0031
CTNND2	5	11437643	11437687	ag_LACat|INSIDE	CpG: 70	0.2665	0.0004
CTNND2	5	11956456	11956515	ag_LACat|INSIDE		0.7187	0.0002
CTSL2	9	98841202	98841246	ag_LACat|INSIDE	CpG: 82	0.3407	0.009
CUL1	7	148026078	148026137	ag_LACat|PROMOTER		0.5756	0.0211
CUL2	10	35419610	35419661	ag_LACat|PROMOTER	CpG: 62	0.4098	0.0235
CUL5	11	107385266	107385319	ag_LACat|INSIDE	CpG: 88	0.4393	0.0357
CUX2	12	109955704	109955763	ag_LACat|PROMOTER	CpG: 45	0.762	0.0007
CUX2	12	109958429	109958483	ag_LACat|INSIDE		0.4645	0.0289
CWF19L2	11	106833756	106833815	ag_LACat|PROMOTER	CpG: 20	0.5878	0.0423
CXADR	21	17807723	17807767	ag_LACat|INSIDE	CpG: 138	0.2701	0.0201
CXADR	21	17807804	17807848	ag_LACat|INSIDE	CpG: 138	0.5329	0.0104
CXADR	21	17807977	17808028	ag_LACat|INSIDE	CpG: 138	0.6246	0.0046
CXCL1	4	74954212	74954256	ag_LACat|INSIDE	CpG: 54	0.2852	0.0033
CXCL1	4	74953861	74953905	ag_LACat|PROMOTER	CpG: 54	0.5089	0.0002
CXCL2	4	75184149	75184204	ag_LACat|PROMOTER		0.6769	0.0009
CXCL3	4	75122724	75122770	ag_LACat|INSIDE		0.2894	0.0059
CXCR4	2	136590516	136590568	ag_LACat|PROMOTER	CpG: 135	0.5315	0.0176
CXCR4	2	136592037	136592094	ag_LACat|PROMOTER	CpG: 135	0.3681	0.0488
CXCR7	2	237142011	237142070	ag_LACat|PROMOTER		0.6221	0.0272
CXXC1	18	46078588	46078647	ag_LACat|PROMOTER		0.3977	0.0398
CXXC4	4	105632629	105632688	ag_LACat|PROMOTER		0.49	0.0157
CXXC4	4	105634983	105635042	ag_LACat|PROMOTER		0.6696	0.0165
CXXC5	5	139009733	139009784	ag_LACat|INSIDE	CpG: 249	0.32	0.0113
CYB5B	16	68015825	68015872	ag_LACat|PROMOTER	CpG: 26	0.281	0.0002
CYB5R2	11	7651982	7652032	ag_LACat|PROMOTER	CpG: 98	0.5239	0.0267
CYBRD1	2	172088015	172088061	ag_LACat|INSIDE	CpG: 119	0.6635	0.001
CYP1B1	2	38154911	38154964	ag_LACat|INSIDE	CpG: 300	0.3645	0.0049
CYP1B1	2	38155049	38155093	ag_LACat|INSIDE	CpG: 300	0.4647	0.0011
CYP1B1	2	38155120	38155164	ag_LACat|INSIDE	CpG: 300	0.4311	0.0258
CYP1B1	2	38155191	38155237	ag_LACat|INSIDE	CpG: 300	0.3228	0.05
CYP26A1	10	94824070	94824117	ag_LACat|INSIDE	CpG: 173	0.7825	0
CYP26A1	10	94824988	94825032	ag_LACat|INSIDE	CpG: 173	0.3993	0.0005
CYP26B1	2	72230171	72230215	ag_LACat|PROMOTER	CpG: 87	0.2924	0.0079
CYP26B1	2	72230494	72230549	ag_LACat|PROMOTER	CpG: 87	0.409	0.0181
CYP26B1	2	72228818	72228864	ag_LACat|PROMOTER		0.4384	0.0092
CYP26C1	10	94815498	94815552	ag_LACat|INSIDE	CpG: 64	0.3776	0.007
CYP2D7P1	22	40878051	40878095	ag_LACat|PROMOTER		0.263	0.0138
CYP2R1	11	14869645	14869698	ag_LACat|INSIDE	CpG: 77	0.3645	0.0339
CYP2R1	11	14869816	14869860	ag_LACat|INSIDE	CpG: 77	0.6076	0.0091
CYP46A1	14	99219885	99219929	ag_LACat|PROMOTER	CpG: 114	0.611	0.0015
CYP46A1	14	99219966	99220011	ag_LACat|PROMOTER	CpG: 114	0.5998	0.0128
CYP7B1	8	65874293	65874339	ag_LACat|PROMOTER		0.3939	0.001
CYTH2	19	53664564	53664608	ag_LACat|INSIDE	CpG: 96	0.4311	0.0173
D2HGDH	2	242323160	242323216	ag_LACat|INSIDE	CpG: 176	0.566	0.0393
DAAM1	14	58725140	58725187	ag_LACat|INSIDE	CpG: 130	0.3431	0.0228
DAAM1	14	58724616	58724669	ag_LACat|PROMOTER	CpG: 130	0.5811	0.0001
DAB1	1	57661546	57661590	ag_LACat|INSIDE	CpG: 204	0.3205	0.0019
DAB1	1	57661645	57661691	ag_LACat|INSIDE	CpG: 204	0.5307	0.0045
DAB1	1	57661803	57661847	ag_LACat|INSIDE	CpG: 204	0.4506	0.0211
DAB1	1	57661858	57661902	ag_LACat|INSIDE	CpG: 204	0.3633	0.0098
DACH1	13	71338048	71338092	ag_LACat|INSIDE	CpG: 65	0.3634	0.0023
DACH1	13	71336191	71336247	ag_LACat|INSIDE		0.4216	0.0205
DACH1	13	71336825	71336869	ag_LACat|INSIDE		0.3931	0.0096
DACT1	14	58173812	58173871	ag_LACat|PROMOTER		0.5959	0.0174
DACT2	6	168462761	168462805	ag_LACat|INSIDE	CpG: 84	0.2609	0.0154
DAPK1	9	89302968	89303012	ag_LACat|INSIDE	CpG: 145	0.3979	0.0105
DAPK1	9	89302284	89302328	ag_LACat|PROMOTER		0.4972	0.0035
DARS	2	136459762	136459806	ag_LACat|PROMOTER	CpG: 74	0.6401	0.0039
DARS2	1	172060205	172060256	ag_LACat|PROMOTER	CpG: 67	0.3885	0.0355
DAXX	6	33396784	33396828	ag_LACat|INSIDE	CpG: 19	0.2835	0.0286
DBC1	9	121171829	121171873	ag_LACat|PROMOTER	CpG: 104	0.2755	0.0072
DBT	1	100488090	100488134	ag_LACat|PROMOTER		0.3201	0.0435
DBX1	11	20137725	20137784	ag_LACat|INSIDE	CpG: 87	0.3367	0.0283
DBX1	11	20137909	20137956	ag_LACat|INSIDE	CpG: 87	0.5875	0.0001
DBX1	11	20138035	20138079	ag_LACat|INSIDE	CpG: 87	0.3465	0.0006
DBX1	11	20138097	20138141	ag_LACat|INSIDE	CpG: 87	0.321	0.0267
DBX1	11	20138534	20138579	ag_LACat|PROMOTER	CpG: 87	0.3517	0.0141
DBX1	11	20138642	20138698	ag_LACat|PROMOTER	CpG: 87	0.2968	0.0368
DBX1	11	20138810	20138854	ag_LACat|PROMOTER	CpG: 87	0.3876	0.0081
DBX1	11	20134628	20134672	ag_LACat|INSIDE	CpG: 98	0.3414	0.0027
DBX1	11	20135207	20135251	ag_LACat|INSIDE	CpG: 98	0.2576	0.0186
DBX1	11	20136937	20136981	ag_LACat|INSIDE		0.3908	0.004
DBX1	11	20137058	20137109	ag_LACat|INSIDE		0.4259	0.0038
DBX1	11	20137141	20137188	ag_LACat|INSIDE		0.4096	0.0023
DBX1	11	20137318	20137370	ag_LACat|INSIDE		0.3981	0.005
DBX2	12	43731263	43731320	ag_LACat|PROMOTER	CpG: 115	0.2535	0.0482
DBX2	12	43731370	43731414	ag_LACat|PROMOTER	CpG: 115	0.3346	0.0197
DBX2	12	43730424	43730468	ag_LACat|INSIDE		0.303	0.0476
DCBLD2	3	100102426	100102475	ag_LACat|INSIDE		0.5981	0.0033
DCC	18	48122335	48122379	ag_LACat|INSIDE	CpG: 32	0.5216	0.0017
DCC	18	48121463	48121521	ag_LACat|INSIDE		0.4721	0.0109
DCDC1	11	31347396	31347455	ag_LACat|INSIDE		0.8304	0.0002
DCDC1	11	31347496	31347555	ag_LACat|INSIDE		0.7411	0.0033
DCHS2	4	155631523	155631567	ag_LACat|INSIDE	CpG: 246	0.2841	0.0376
DCP1A	3	53355866	53355921	ag_LACat|INSIDE		0.5936	0.0274
DCP1A	3	53355942	53356001	ag_LACat|INSIDE		0.5386	0.0157
DCP2	5	112340800	112340855	ag_LACat|INSIDE	CpG: 64	0.6667	0.006
DCUN1D4	4	52405474	52405523	ag_LACat|INSIDE	CpG: 51	0.3964	0.0013
DCUN1D4	4	52405637	52405682	ag_LACat|INSIDE	CpG: 51	0.3461	0.0001
DDIT4L	4	101330141	101330185	ag_LACat|INSIDE	CpG: 33	0.4495	0.0219
DDIT4L	4	101330379	101330425	ag_LACat|INSIDE	CpG: 33	0.5287	0.0114
DDX1	2	15649855	15649899	ag_LACat|INSIDE	CpG: 69	0.3603	0.0055
DDX17	22	37232279	37232323	ag_LACat|PROMOTER	CpG: 149	0.2829	0.0477
DDX25	11	125278967	125279026	ag_LACat|DIVERGENT_PROMOTER		0.393	0.0175
DDX39	19	14391494	14391538	ag_LACat|PROMOTER	CpG: 78	0.2946	0.0027
DDX46	5	134122019	134122078	ag_LACat|PROMOTER	CpG: 66	0.568	0.0382
DDX5	17	59932818	59932864	ag_LACat|INSIDE	CpG: 188	0.3279	0.0036
DDX50	10	70330962	70331008	ag_LACat|PROMOTER	CpG: 75	0.9122	0
DDX50	10	70330429	70330483	ag_LACat|PROMOTER		0.4858	0.0071
DDX56	7	44580158	44580202	ag_LACat|INSIDE	CpG: 68	0.4407	0.0308
DDX58	9	32516297	32516351	ag_LACat|PROMOTER	CpG: 27	0.5566	0.0425
DENND1A	9	125666678	125666737	ag_LACat|INSIDE		0.3855	0.0073
DENND3	8	142208328	142208372	ag_LACat|INSIDE	CpG: 105	0.3484	0.0279
DENND4A	15	63870850	63870895	ag_LACat|INSIDE	CpG: 117	0.3131	0.0095
DENND4A	15	63871413	63871457	ag_LACat|INSIDE	CpG: 117	0.3421	0.0238
DEPDC1	1	68735607	68735659	ag_LACat|PROMOTER		0.3073	0.0091
DFFA	1	10454770	10454824	ag_LACat|INSIDE	CpG: 59	0.6236	0.0487
DFNB59	2	179024507	179024564	ag_LACat|INSIDE	CpG: 125	0.357	0.0487
DHH	12	47772047	47772093	ag_LACat|INSIDE	CpG: 21	0.4931	0.0025
DHRS12	13	51276618	51276677	ag_LACat|PROMOTER		0.6853	0.001
DHRS3	1	12600523	12600573	ag_LACat|PROMOTER	CpG: 133	0.5397	0.0301
DHRS7B	17	20963595	20963654	ag_LACat|PROMOTER		0.62	0.0016
DHX40	17	54997699	54997743	ag_LACat|INSIDE	CpG: 58	0.4906	0.0033
DHX40	17	54997747	54997791	ag_LACat|INSIDE	CpG: 58	0.3534	0.0047
DHX40	17	54997874	54997918	ag_LACat|INSIDE	CpG: 58	0.3431	0.0204
DHX40	17	54997546	54997590	ag_LACat|PROMOTER	CpG: 58	0.3305	0.0001
DHX40	17	54997449	54997494	ag_LACat|PROMOTER		0.3974	0.0007
DIS3	13	72254463	72254517	ag_LACat|PROMOTER	CpG: 80	0.6847	0.0367
DIS3	13	72254544	72254588	ag_LACat|PROMOTER	CpG: 80	0.8469	0.0087
DIS3	13	72254606	72254665	ag_LACat|PROMOTER	CpG: 80	0.9981	0.0006
DISC1	1	229829063	229829107	ag_LACat|PROMOTER	CpG: 63	0.5077	0.0126
DKFZP564O0823	4	76077652	76077696	ag_LACat|INSIDE	CpG: 117	0.3311	0.013
DKFZP564O0823	4	76077915	76077959	ag_LACat|INSIDE	CpG: 117	0.5968	0.0131
DKFZP564O0823	4	76077962	76078006	ag_LACat|INSIDE	CpG: 117	0.6193	0.026
DKFZP564O0823	4	76078099	76078143	ag_LACat|INSIDE	CpG: 117	0.4826	0.0335
DKFZP564O0823	4	76078649	76078695	ag_LACat|INSIDE	CpG: 117	0.3658	0.0321
DKFZp686E2433	5	178383859	178383913	ag_LACat|INSIDE		0.3121	0.0345
DKFZp686O24166	11	17329689	17329733	ag_LACat|PROMOTER	CpG: 67	0.3775	0.0284
DKK1	10	53744152	53744205	ag_LACat|INSIDE	CpG: 64	0.3272	0.0451
DKK1	10	53744291	53744335	ag_LACat|INSIDE	CpG: 64	0.4683	0.0041
DKK1	10	53744468	53744512	ag_LACat|INSIDE	CpG: 64	0.5054	0.0064
DKK1	10	53744573	53744619	ag_LACat|INSIDE	CpG: 64	0.3738	0.0003
DKK1	10	53744837	53744889	ag_LACat|INSIDE		0.3793	0.0451
DKK2	4	108178032	108178087	ag_LACat|PROMOTER		0.5985	0.0057
DLC1	8	13034675	13034723	ag_LACat|INSIDE	CpG: 90	0.3813	0.0101
DLEU2	13	49602688	49602742	ag_LACat|PROMOTER	CpG: 100	0.5117	0.0399
DLG1	3	198510268	198510312	ag_LACat|PROMOTER	CpG: 25	0.3873	0.0208
DLG1	3	198508611	198508666	ag_LACat|INSIDE		0.692	0.0396
DLGAP1	18	3761557	3761601	ag_LACat|INSIDE	CpG: 28	0.3645	0.0344
DLL4	15	39008373	39008426	ag_LACat|PROMOTER	CpG: 386	0.6551	0.0001
DLX1	2	172661041	172661085	ag_LACat|INSIDE	CpG: 26	0.4436	0.0005
DLX1	2	172661117	172661164	ag_LACat|INSIDE	CpG: 26	0.4276	0.0001
DLX1	2	172661188	172661232	ag_LACat|INSIDE	CpG: 26	0.5117	0.0002
DLX1	2	172661294	172661338	ag_LACat|INSIDE	CpG: 26	0.4518	0.0011
DLX1	2	172656355	172656408	ag_LACat|PROMOTER	CpG: 33	0.8024	0.0001
DLX1	2	172657472	172657516	ag_LACat|PROMOTER	CpG: 86	0.3779	0.0052
DLX1	2	172658357	172658401	ag_LACat|PROMOTER	CpG: 86	0.269	0.0256
DLX1	2	172660977	172661027	ag_LACat|INSIDE		0.4755	0.0006
DLX1	2	172658419	172658471	ag_LACat|PROMOTER		0.8458	0.0023
DLX2	2	172667692	172667736	ag_LACat|DOWNSTREAM	CpG: 185	0.3052	0.0219
DLX2	2	172669835	172669880	ag_LACat|DOWNSTREAM	CpG: 185	0.3814	0.029
DLX2	2	172674181	172674228	ag_LACat|INSIDE	CpG: 212	0.4444	0.0071
DLX2	2	172674318	172674377	ag_LACat|INSIDE	CpG: 212	0.6217	0.0083
DLX2	2	172674594	172674646	ag_LACat|INSIDE	CpG: 212	0.3092	0.0483
DLX2	2	172675067	172675115	ag_LACat|INSIDE	CpG: 212	0.6179	0.0089
DLX2	2	172675469	172675515	ag_LACat|INSIDE	CpG: 212	0.7292	0.0032
DLX3	17	45426727	45426772	ag_LACat|INSIDE	CpG: 153	0.5367	0.0005
DLX3	17	45427078	45427122	ag_LACat|INSIDE	CpG: 153	0.411	0.0135
DLX3	17	45427400	45427444	ag_LACat|INSIDE	CpG: 153	0.3716	0.0006
DLX3	17	45427517	45427561	ag_LACat|INSIDE	CpG: 153	0.318	0.0128
DLX4	17	45400765	45400809	ag_LACat|PROMOTER	CpG: 116	0.3325	0.0132
DLX4	17	45397009	45397053	ag_LACat|PROMOTER	CpG: 124	0.3577	0.0381
DLX4	17	45403961	45404005	ag_LACat|PROMOTER	CpG: 135	0.2834	0.044
DLX5	7	96488183	96488227	ag_LACat|INSIDE	CpG: 109	0.4216	0.0021
DLX5	7	96488447	96488491	ag_LACat|INSIDE	CpG: 109	0.256	0.0419
DLX5	7	96488642	96488686	ag_LACat|INSIDE	CpG: 109	0.4198	0.0188
DLX5	7	96488731	96488775	ag_LACat|INSIDE	CpG: 109	0.351	0.0003
DLX5	7	96488805	96488850	ag_LACat|INSIDE	CpG: 109	0.3619	0.0001
DLX5	7	96488872	96488923	ag_LACat|INSIDE	CpG: 109	0.4692	0.0001
DLX5	7	96491559	96491605	ag_LACat|INSIDE	CpG: 57	0.5255	0.0312
DLX5	7	96491637	96491682	ag_LACat|INSIDE	CpG: 57	0.358	0.0371
DLX5	7	96491712	96491756	ag_LACat|INSIDE	CpG: 57	0.3344	0.0211
DLX5	7	96491762	96491806	ag_LACat|INSIDE	CpG: 57	0.3761	0.0015
DLX5	7	96488048	96488094	ag_LACat|INSIDE		0.2812	0.031
DLX5	7	96491328	96491379	ag_LACat|INSIDE		0.3419	0.0472
DLX6	7	96469628	96469672	ag_LACat|PROMOTER	CpG: 30	0.3116	0.0194
DLX6	7	96463573	96463632	ag_LACat|PROMOTER		0.6903	0.0211
DLX6	7	96463688	96463747	ag_LACat|PROMOTER		0.5681	0.02
DLX6	7	96469782	96469833	ag_LACat|PROMOTER		0.3275	0.0483
DMRT2	9	1035552	1035604	ag_LACat|PROMOTER	CpG: 72	0.4563	0.0003
DMRT2	9	1035647	1035691	ag_LACat|PROMOTER	CpG: 72	0.3207	0.0065
DMRT2	9	1035728	1035772	ag_LACat|PROMOTER	CpG: 72	0.4098	0.0032
DMRT2	9	1035959	1036013	ag_LACat|PROMOTER	CpG: 72	0.3531	0.0164
DMRT2	9	1035479	1035523	ag_LACat|PROMOTER		0.3099	0.0035
DMRT3	9	967747	967797	ag_LACat|INSIDE	CpG: 142	0.461	0.0004
DMRT3	9	960615	960659	ag_LACat|PROMOTER	CpG: 260	0.2532	0.0287
DMRT3	9	960700	960744	ag_LACat|PROMOTER	CpG: 260	0.3574	0.009
DMRTA2	1	50653577	50653623	ag_LACat|DOWNSTREAM	CpG: 43	0.3297	0.0108
DMRTA2	1	50657951	50657995	ag_LACat|INSIDE	CpG: 480	0.3034	0.0408
DMRTA2	1	50660213	50660257	ag_LACat|INSIDE	CpG: 480	0.4424	0.0031
DMRTA2	1	50660280	50660324	ag_LACat|INSIDE	CpG: 480	0.3075	0.0023
DMRTA2	1	50660648	50660696	ag_LACat|INSIDE	CpG: 480	0.4702	0
DMRTA2	1	50660777	50660827	ag_LACat|INSIDE	CpG: 480	0.4511	0.0006
DMRTA2	1	50660838	50660882	ag_LACat|INSIDE	CpG: 480	0.4261	0.0003
DMRTA2	1	50660992	50661036	ag_LACat|INSIDE	CpG: 480	0.3898	0.001
DMRTA2	1	50661062	50661106	ag_LACat|INSIDE	CpG: 480	0.3812	0.0004
DMRTA2	1	50661214	50661258	ag_LACat|INSIDE	CpG: 480	0.4109	0.0001
DMRTA2	1	50663523	50663574	ag_LACat|PROMOTER	CpG: 480	0.5598	0.0002
DMRTA2	1	50663642	50663690	ag_LACat|PROMOTER	CpG: 480	0.4705	0.0003
DMRTA2	1	50663707	50663751	ag_LACat|PROMOTER	CpG: 480	0.3294	0.0063
DMRTA2	1	50665258	50665302	ag_LACat|PROMOTER	CpG: 60	0.3151	0.0078
DMRTA2	1	50664087	50664131	ag_LACat|PROMOTER		0.2654	0.0002
DNAH7	2	196641793	196641837	ag_LACat|PROMOTER	CpG: 34	0.2682	0.0263
DNAJB6	7	156823102	156823149	ag_LACat|INSIDE		0.4239	0.0319
DNAJC1	10	22331516	22331572	ag_LACat|INSIDE		0.7771	0.0179
DNAJC15	13	42495612	42495656	ag_LACat|INSIDE	CpG: 35	0.3163	0.0461
DNAJC24	11	31348090	31348134	ag_LACat|INSIDE		0.3833	0.0364
DNAJC6	1	65504225	65504269	ag_LACat|INSIDE	CpG: 52	0.27	0.0123
DNAJC6	1	65493235	65493279	ag_LACat|PROMOTER		0.4945	0.0064
DNER	2	230286249	230286307	ag_LACat|INSIDE	CpG: 164	0.5487	0.0171
DNER	2	230286564	230286608	ag_LACat|INSIDE	CpG: 164	0.4368	0.0093
DNTTIP2	1	94117193	94117238	ag_LACat|INSIDE	CpG: 35	0.3804	0.003
DOCK4	7	111633000	111633044	ag_LACat|INSIDE		0.2859	0.0411
DOCK7	1	62925932	62925976	ag_LACat|INSIDE	CpG: 113	0.2628	0.0311
DOK5	20	52525892	52525942	ag_LACat|INSIDE	CpG: 96	0.5024	0.0115
DOK6	18	65219781	65219825	ag_LACat|INSIDE	CpG: 170	0.414	0
DOK6	18	65219834	65219880	ag_LACat|INSIDE	CpG: 170	0.3673	0.0001
DOK6	18	65219926	65219976	ag_LACat|INSIDE	CpG: 170	0.3003	0.0004
DOK6	18	65218702	65218759	ag_LACat|PROMOTER	CpG: 170	0.5385	0.0069
DPF3	14	72428999	72429043	ag_LACat|INSIDE	CpG: 165	0.2699	0.0489
DPH1	17	1880501	1880546	ag_LACat|INSIDE	CpG: 60	0.5244	0.0333
DPP6	7	153215699	153215745	ag_LACat|INSIDE	CpG: 212	0.2628	0.0232
DPP6	7	153214367	153214411	ag_LACat|PROMOTER	CpG: 212	0.343	0.0087
DPY19L2	12	62349066	62349125	ag_LACat|PROMOTER		0.5172	0.0434
DPY19L2P4	7	89586136	89586195	ag_LACat|PROMOTER	CpG: 98	0.3717	0.0144
DPY30	2	32118235	32118285	ag_LACat|INSIDE		0.7262	0.0018
DPYSL2	8	26491962	26492010	ag_LACat|INSIDE	CpG: 196	0.261	0.0344
DPYSL3	5	146812712	146812763	ag_LACat|INSIDE	CpG: 110	0.3938	0.0101
DPYSL3	5	146813299	146813343	ag_LACat|INSIDE	CpG: 110	0.316	0.0364
DPYSL4	10	133848926	133848970	ag_LACat|PROMOTER	CpG: 238	0.2611	0.0172
DRD1	5	174804021	174804070	ag_LACat|PROMOTER	CpG: 145	0.3091	0.0155
DRD1	5	174804572	174804616	ag_LACat|PROMOTER	CpG: 145	0.2721	0.0466
DRGX	10	50276091	50276135	ag_LACat|PROMOTER	CpG: 255	0.4199	0.0088
DRGX	10	50276355	50276399	ag_LACat|PROMOTER	CpG: 255	0.734	0.0011
DRGX	10	50276631	50276683	ag_LACat|PROMOTER	CpG: 255	0.3142	0.0015
DSC3	18	26875599	26875643	ag_LACat|INSIDE	CpG: 130	0.651	0.0001
DSC3	18	26875676	26875722	ag_LACat|INSIDE	CpG: 130	0.4476	0.0006
DSC3	18	26875992	26876038	ag_LACat|INSIDE	CpG: 130	0.4348	0.0006
DSC3	18	26876078	26876122	ag_LACat|INSIDE	CpG: 130	0.3837	0.0007
DSC3	18	26876314	26876367	ag_LACat|INSIDE	CpG: 130	0.4131	0.0005
DSC3	18	26876423	26876467	ag_LACat|INSIDE	CpG: 130	0.3366	0.0012
DSCR3	21	37561014	37561058	ag_LACat|INSIDE		0.2808	0.0127
DSE	6	116799685	116799744	ag_LACat|INSIDE		0.4427	0.0031
DSEL	18	63334385	63334435	ag_LACat|INSIDE	CpG: 90	0.3729	0.0117
DSEL	18	63334154	63334208	ag_LACat|INSIDE		0.575	0.0004
DSEL	18	63335346	63335403	ag_LACat|PROMOTER		0.8523	0.003
DSG2	18	27332457	27332502	ag_LACat|INSIDE	CpG: 80	0.5064	0.0183
DST	6	56926880	56926939	ag_LACat|INSIDE	CpG: 145	0.6233	0.0426
DSTN	20	17497530	17497589	ag_LACat|DIVERGENT_PROMOTER		0.4747	0.0101
DTD1	20	18517373	18517432	ag_LACat|INSIDE		0.9477	0.0004
DUS2L	16	66614596	66614640	ag_LACat|PROMOTER	CpG: 89	0.2703	0.0478
DUSP18	22	29394121	29394165	ag_LACat|PROMOTER	CpG: 82	0.3328	0.0257
DUSP18	22	29394385	29394429	ag_LACat|PROMOTER		0.3007	0.0076
DUSP26	8	33576820	33576872	ag_LACat|INSIDE	CpG: 58	0.4922	0.0015
DUSP27	1	165357383	165357427	ag_LACat|INSIDE	CpG: 42	0.3053	0.0237
DUSP27	1	165357616	165357660	ag_LACat|INSIDE	CpG: 42	0.2938	0.0139
DUSP3	17	39211166	39211210	ag_LACat|INSIDE	CpG: 80	0.2557	0.013
DUSP4	8	29262248	29262292	ag_LACat|PROMOTER	CpG: 344	0.252	0.0417
DUSP4	8	29262984	29263030	ag_LACat|PROMOTER	CpG: 344	0.4036	0.0323
DUSP4	8	29264339	29264383	ag_LACat|PROMOTER	CpG: 344	0.5337	0.0081
DUSP4	8	29265418	29265472	ag_LACat|PROMOTER	CpG: 344	0.6108	0.0225
DUSP5P	1	226849626	226849670	ag_LACat|INSIDE	CpG: 2710	0.3111	0.0016
DUSP5P	1	226849953	226849998	ag_LACat|INSIDE	CpG: 2710	0.2641	0.0472
DUSP6	12	88269439	88269483	ag_LACat|INSIDE	CpG: 259	0.4591	0.0182
DUSP6	12	88270394	88270442	ag_LACat|INSIDE	CpG: 259	0.7674	0.0014
DUSP6	12	88271025	88271084	ag_LACat|PROMOTER	CpG: 259	0.5136	0.0285
DUSP7	3	52066302	52066346	ag_LACat|PROMOTER	CpG: 159	0.4588	0.0181
DYDC2	10	82107105	82107149	ag_LACat|INSIDE		0.2522	0.0056
DZIP1L	3	139317264	139317315	ag_LACat|PROMOTER	CpG: 78	0.5392	0.0122
E2F2	1	23730035	23730079	ag_LACat|INSIDE	CpG: 107	0.3102	0.0083
E2F8	11	19218444	19218503	ag_LACat|INSIDE	CpG: 18	0.5171	0.0205
E2F8	11	19220995	19221039	ag_LACat|PROMOTER		0.3534	0.0094
E4F1	16	2224705	2224749	ag_LACat|INSIDE	CpG: 65	0.4202	0.0229
EAF2	3	123036794	123036845	ag_LACat|INSIDE	CpG: 42	0.7072	0.0144
EAPP	14	34085844	34085891	ag_LACat|PROMOTER	CpG: 17	0.3041	0.0172
EBF1	5	158466074	158466133	ag_LACat|PROMOTER		0.3158	0.0488
EBF2	8	25955446	25955495	ag_LACat|INSIDE	CpG: 25	0.404	0.0001
EBF2	8	25955512	25955557	ag_LACat|INSIDE	CpG: 25	0.4006	0.0001
EBF2	8	25958405	25958464	ag_LACat|PROMOTER	CpG: 355	0.4393	0.0104
EBF2	8	25958477	25958527	ag_LACat|PROMOTER	CpG: 355	0.4692	0.0387
EBF2	8	25959149	25959193	ag_LACat|PROMOTER	CpG: 355	0.475	0.0003
EBF2	8	25959215	25959259	ag_LACat|PROMOTER	CpG: 355	0.3709	0.014
EBF2	8	25959417	25959461	ag_LACat|PROMOTER	CpG: 355	0.4056	0.0104
EBF2	8	25959876	25959930	ag_LACat|PROMOTER	CpG: 355	0.4407	0.0015
EBF2	8	25960042	25960087	ag_LACat|PROMOTER	CpG: 355	0.7798	0
EBF2	8	25960157	25960202	ag_LACat|PROMOTER	CpG: 355	0.358	0.0214
EBF2	8	25960379	25960423	ag_LACat|PROMOTER	CpG: 355	0.4532	0.0009
EBF3	10	131648135	131648194	ag_LACat|INSIDE	CpG: 181	0.3556	0.0097
EBF3	10	131648214	131648258	ag_LACat|INSIDE	CpG: 181	0.3423	0.0247
EBF3	10	131648342	131648394	ag_LACat|INSIDE	CpG: 181	0.4265	0.0023
EBF3	10	131648422	131648467	ag_LACat|INSIDE	CpG: 181	0.4056	0.0016
EBF3	10	131648528	131648572	ag_LACat|INSIDE	CpG: 181	0.4353	0.0015
EBF3	10	131648655	131648699	ag_LACat|INSIDE	CpG: 181	0.2635	0.0006
EBF3	10	131648731	131648775	ag_LACat|INSIDE	CpG: 181	0.3371	0.0036
EBF3	10	131587204	131587258	ag_LACat|INSIDE	CpG: 32	0.3325	0.0137
EBF3	10	131651232	131651291	ag_LACat|INSIDE	CpG: 750	0.445	0.0144
EBF3	10	131651678	131651723	ag_LACat|INSIDE	CpG: 750	0.3175	0.0308
EBF3	10	131654546	131654605	ag_LACat|PROMOTER	CpG: 750	0.4988	0.0447
EBF3	10	131654780	131654838	ag_LACat|PROMOTER	CpG: 750	0.3848	0.0016
EBF3	10	131654925	131654983	ag_LACat|PROMOTER	CpG: 750	0.639	0.0004
EBF3	10	131656023	131656067	ag_LACat|PROMOTER	CpG: 750	0.4102	0.0003
EBF3	10	131656220	131656264	ag_LACat|PROMOTER	CpG: 750	0.5076	0.0008
EBF3	10	131656277	131656328	ag_LACat|PROMOTER	CpG: 750	0.4122	0.0042
EBF3	10	131656442	131656486	ag_LACat|PROMOTER	CpG: 750	0.4325	0.0161
EBF3	10	131656725	131656769	ag_LACat|PROMOTER	CpG: 750	0.4648	0.0007
EBF3	10	131657127	131657171	ag_LACat|PROMOTER	CpG: 750	0.2732	0.0332
EBF3	10	131657602	131657646	ag_LACat|PROMOTER	CpG: 750	0.3883	0.0176
EBF3	10	131657792	131657851	ag_LACat|PROMOTER	CpG: 750	0.3288	0.0377
EBF3	10	131657945	131657989	ag_LACat|PROMOTER	CpG: 750	0.368	0.0499
EBF3	10	131651084	131651143	ag_LACat|INSIDE		0.5519	0.006
EBNA1BP2	1	43410311	43410355	ag_LACat|INSIDE	CpG: 45	0.4535	0.0146
ECEL1	2	233060406	233060450	ag_LACat|INSIDE	CpG: 256	0.3745	0.0246
ECT2	3	173950501	173950560	ag_LACat|PROMOTER		0.5022	0.0274
ECT2	3	173950618	173950677	ag_LACat|PROMOTER		0.3325	0.0069
ECT2	3	173950726	173950785	ag_LACat|PROMOTER		0.7945	0.0059
EDNRA	4	148622227	148622279	ag_LACat|INSIDE		0.308	0.0489
EED	11	85633477	85633521	ag_LACat|INSIDE	CpG: 53	0.5324	0.0117
EED	11	85634339	85634398	ag_LACat|INSIDE		0.7316	0.0283
EEF1A1	6	74288243	74288289	ag_LACat|PROMOTER		0.4134	0.0077
EF632109:136834	1	203779508	203779564	ag_LACat|INSIDE		0.4535	0.0192
EFCAB1	8	49810180	49810236	ag_LACat|INSIDE		0.3635	0.0413
EFCAB5	17	25280885	25280936	ag_LACat|PROMOTER		0.4408	0.023
EFNA1	1	153365068	153365112	ag_LACat|PROMOTER	CpG: 152	0.3029	0.0123
EFNA1	1	153365808	153365852	ag_LACat|PROMOTER	CpG: 152	0.2935	0.0023
EFNA5	5	107034304	107034362	ag_LACat|INSIDE	CpG: 256	0.2838	0.0144
EFNA5	5	107034449	107034494	ag_LACat|INSIDE	CpG: 256	0.4893	0.0052
EFNA5	5	107035051	107035097	ag_LACat|PROMOTER	CpG: 256	0.6219	0.0003
EFNB2	13	105985214	105985273	ag_LACat|INSIDE	CpG: 271	0.5573	0.0039
EGFLAM	5	38293707	38293751	ag_LACat|PROMOTER	CpG: 108	0.436	0.0014
EGFLAM	5	38293839	38293887	ag_LACat|PROMOTER	CpG: 108	0.3606	0.019
EGLN3	14	33489858	33489902	ag_LACat|INSIDE	CpG: 98	0.2676	0.0038
EGR3	8	22607450	22607495	ag_LACat|PROMOTER	CpG: 438	0.6055	0.0007
EGR4	2	73372070	73372114	ag_LACat|INSIDE	CpG: 251	0.53	0.0001
EGR4	2	73372814	73372859	ag_LACat|INSIDE	CpG: 251	0.6225	0.0005
EGR4	2	73373079	73373123	ag_LACat|INSIDE	CpG: 251	0.2738	0.0036
EGR4	2	73373483	73373533	ag_LACat|INSIDE	CpG: 251	0.2618	0.0425
EID1	15	46958036	46958085	ag_LACat|INSIDE		0.3953	0.0393
EID1	15	46957350	46957406	ag_LACat|PROMOTER		0.7687	0.0132
EIF1	17	37098400	37098444	ag_LACat|PROMOTER	CpG: 104	0.4778	0.0149
EIF1	17	37098605	37098649	ag_LACat|PROMOTER	CpG: 104	0.4585	0.005
EIF1B	3	40326172	40326216	ag_LACat|INSIDE	CpG: 91	0.2749	0.0422
EIF2C2	8	141715534	141715593	ag_LACat|PROMOTER	CpG: 41	0.5404	0.0295
EIF3M	11	32561713	32561757	ag_LACat|PROMOTER		0.3805	0.0226
EIF4E	4	100069973	100070025	ag_LACat|PROMOTER		0.5509	0.0454
EIF4E	4	100070033	100070089	ag_LACat|PROMOTER		0.6352	0.0022
EIF4EBP1	8	38007923	38007967	ag_LACat|INSIDE	CpG: 105	0.296	0.002
EIF4H	7	73227282	73227340	ag_LACat|INSIDE		0.3138	0.0261
ELAVL2	9	23816058	23816116	ag_LACat|PROMOTER		0.4327	0.0127
ELAVL2	9	23816164	23816223	ag_LACat|PROMOTER		0.4321	0.0364
ELAVL4	1	50286419	50286463	ag_LACat|INSIDE	CpG: 71	0.3636	0.0305
ELL2	5	95322389	95322435	ag_LACat|INSIDE	CpG: 101	0.3153	0.0174
ELOVL5	6	53320507	53320566	ag_LACat|INSIDE		0.5617	0.0139
EMID2	7	100794165	100794218	ag_LACat|INSIDE		0.4142	0.0483
EMX1	2	73000481	73000540	ag_LACat|INSIDE	CpG: 406	0.4858	0.0386
EMX1	2	73000866	73000910	ag_LACat|INSIDE	CpG: 406	0.2926	0.0093
EMX1	2	73000944	73000995	ag_LACat|INSIDE	CpG: 406	0.4343	0.0444
EMX1	2	73001470	73001514	ag_LACat|INSIDE	CpG: 406	0.3071	0.0422
EMX1	2	72997633	72997677	ag_LACat|PROMOTER	CpG: 406	0.2697	0.0175
EMX2	10	119283977	119284026	ag_LACat|PROMOTER	CpG: 270	0.3529	0.02
EMX2	10	119292215	119292274	ag_LACat|INSIDE	CpG: 313	0.474	0.003
EMX2	10	119293138	119293182	ag_LACat|INSIDE	CpG: 313	0.313	0.0156
EMX2	10	119291383	119291427	ag_LACat|PROMOTER	CpG: 313	0.252	0.0053
EMX2	10	119303505	119303549	ag_LACat|DOWNSTREAM	CpG: 77	0.2951	0.0208
EMX2	10	119301132	119301191	ag_LACat|DOWNSTREAM		0.4352	0.0051
EMX2	10	119290719	119290778	ag_LACat|PROMOTER		0.497	0.0141
EMX2	10	119291163	119291222	ag_LACat|PROMOTER		0.2867	0.0327
EMX2OS	10	119293413	119293457	ag_LACat|INSIDE	CpG: 313	0.3541	0.0053
EMX2OS	10	119293700	119293748	ag_LACat|INSIDE	CpG: 313	0.3302	0.003
EMX2OS	10	119293998	119294057	ag_LACat|INSIDE	CpG: 313	0.4568	0.0027
EMX2OS	10	119295215	119295259	ag_LACat|PROMOTER	CpG: 313	0.4478	0.0064
EN1	2	119316621	119316680	ag_LACat|INSIDE	CpG: 103	0.4097	0.0122
EN1	2	119316730	119316788	ag_LACat|INSIDE	CpG: 103	0.532	0.0153
EN1	2	119309234	119309287	ag_LACat|DOWNSTREAM	CpG: 104	0.3744	0.045
EN1	2	119309742	119309786	ag_LACat|DOWNSTREAM	CpG: 104	0.2906	0.0112
EN1	2	119309806	119309855	ag_LACat|DOWNSTREAM	CpG: 104	0.2506	0.0095
EN1	2	119319125	119319174	ag_LACat|INSIDE	CpG: 128	0.4134	0.0115
EN1	2	119319200	119319244	ag_LACat|INSIDE	CpG: 128	0.278	0.0028
EN1	2	119319270	119319314	ag_LACat|INSIDE	CpG: 128	0.3453	0.0065
EN1	2	119319494	119319538	ag_LACat|INSIDE	CpG: 128	0.5598	0.0019
EN1	2	119319594	119319638	ag_LACat|INSIDE	CpG: 128	0.4292	0.0049
EN1	2	119319727	119319771	ag_LACat|INSIDE	CpG: 128	0.3548	0.0189
EN1	2	119319830	119319886	ag_LACat|INSIDE	CpG: 128	0.4005	0.0304
EN1	2	119320080	119320126	ag_LACat|INSIDE	CpG: 128	0.4567	0.0119
EN1	2	119320177	119320221	ag_LACat|INSIDE	CpG: 128	0.4433	0.0369
EN1	2	119320238	119320282	ag_LACat|INSIDE	CpG: 128	0.3595	0.0058
EN1	2	119320344	119320388	ag_LACat|INSIDE	CpG: 128	0.4616	0.0029
EN1	2	119323791	119323850	ag_LACat|PROMOTER	CpG: 41	0.5061	0.0196
EN1	2	119323865	119323909	ag_LACat|PROMOTER	CpG: 41	0.3451	0.0268
EN1	2	119327729	119327773	ag_LACat|PROMOTER	CpG: 42	0.2878	0.0419
EN2	7	154934412	154934456	ag_LACat|PROMOTER	CpG: 189	0.2886	0.0107
EN2	7	154934586	154934637	ag_LACat|PROMOTER	CpG: 189	0.4178	0.0027
EN2	7	154935387	154935434	ag_LACat|PROMOTER	CpG: 189	0.3088	0.0111
EN2	7	154936178	154936222	ag_LACat|PROMOTER	CpG: 189	0.3086	0.0035
EN2	7	154953108	154953157	ag_LACat|DOWNSTREAM	CpG: 196	0.3076	0.0279
EN2	7	154943804	154943849	ag_LACat|INSIDE	CpG: 404	0.3222	0.0053
EN2	7	154944705	154944749	ag_LACat|INSIDE	CpG: 404	0.4174	0.0019
EN2	7	154940217	154940261	ag_LACat|PROMOTER	CpG: 404	0.3153	0.0344
EN2	7	154942528	154942573	ag_LACat|PROMOTER	CpG: 404	0.3069	0.0254
EN2	7	154954204	154954258	ag_LACat|DOWNSTREAM		0.3822	0.0151
ENC1	5	73973682	73973741	ag_LACat|PROMOTER		0.4902	0.0033
ENO1	1	8860648	8860694	ag_LACat|INSIDE	CpG: 140	0.4704	0.0076
ENOPH1	4	83571105	83571164	ag_LACat|INSIDE	CpG: 250	0.284	0.0339
ENOPH1	4	83571484	83571543	ag_LACat|INSIDE		0.2578	0.0488
ENOX1	13	43259664	43259708	ag_LACat|PROMOTER	CpG: 179	0.2661	0.0019
EOMES	3	27737304	27737356	ag_LACat|INSIDE	CpG: 129	0.7777	0
EOMES	3	27737394	27737438	ag_LACat|INSIDE	CpG: 129	0.2641	0.0023
EOMES	3	27737502	27737546	ag_LACat|INSIDE	CpG: 129	0.2821	0.02
EOMES	3	27737591	27737639	ag_LACat|INSIDE	CpG: 129	0.8326	0.0009
EOMES	3	27737738	27737782	ag_LACat|INSIDE	CpG: 129	0.8426	0.0036
EOMES	3	27740276	27740333	ag_LACat|PROMOTER	CpG: 40	0.7561	0
EOMES	3	27740554	27740606	ag_LACat|PROMOTER	CpG: 40	0.5756	0.0003
EOMES	3	27740660	27740704	ag_LACat|PROMOTER	CpG: 40	0.2844	0.0234
EOMES	3	27739008	27739052	ag_LACat|PROMOTER		0.4186	0.0128
EOMES	3	27745196	27745255	ag_LACat|PROMOTER		0.5324	0.0323
EPAS1	2	46380509	46380556	ag_LACat|INSIDE	CpG: 288	0.413	0.0222
EPB41L4B	9	111121656	111121702	ag_LACat|INSIDE	CpG: 116	0.4275	0.0124
EPC2	2	149119189	149119233	ag_LACat|INSIDE	CpG: 187	0.3202	0.0001
EPHA10	1	38002579	38002628	ag_LACat|INSIDE	CpG: 77	0.2792	0
EPHA10	1	38002700	38002744	ag_LACat|INSIDE	CpG: 77	0.2753	0.0017
EPHA4	2	222145164	222145213	ag_LACat|INSIDE	CpG: 242	0.5333	0.0174
EPHA5	4	66217738	66217788	ag_LACat|INSIDE	CpG: 36	0.3161	0.0355
EPHA7	6	94183624	94183668	ag_LACat|INSIDE	CpG: 228	0.3796	0.0083
EPHA7	6	94183878	94183937	ag_LACat|INSIDE	CpG: 228	0.5477	0.0021
EPHA7	6	94184084	94184130	ag_LACat|INSIDE	CpG: 228	0.4303	0.0175
EPHA7	6	94184190	94184234	ag_LACat|INSIDE	CpG: 228	0.3767	0.0346
EPHA7	6	94184297	94184342	ag_LACat|INSIDE	CpG: 228	0.3397	0.029
EPHA7	6	94184538	94184597	ag_LACat|INSIDE	CpG: 228	0.5065	0.0011
EPHA7	6	94184854	94184901	ag_LACat|INSIDE	CpG: 228	0.5916	0.0003
EPHA7	6	94185324	94185372	ag_LACat|INSIDE	CpG: 228	0.3814	0.0022
EPHA7	6	94185622	94185681	ag_LACat|INSIDE	CpG: 228	0.573	0.0006
EPHB4	7	100263176	100263222	ag_LACat|PROMOTER	CpG: 104	0.3018	0.0302
EPHB4	7	100263562	100263610	ag_LACat|PROMOTER	CpG: 104	0.2791	0.0081
EPM2A	6	146098678	146098736	ag_LACat|PROMOTER		0.6122	0.0089
EPS8	12	15833876	15833920	ag_LACat|PROMOTER	CpG: 106	0.4843	0.0103
ERAP1	5	96168792	96168838	ag_LACat|INSIDE		0.3489	0.0058
ERBB2IP	5	65256619	65256666	ag_LACat|PROMOTER	CpG: 156	0.2994	0.0387
ERBB2IP	5	65257797	65257841	ag_LACat|PROMOTER	CpG: 156	0.3703	0.0042
ERBB4	2	213110037	213110096	ag_LACat|INSIDE		0.3334	0.0445
ERBB4	2	213110130	213110174	ag_LACat|INSIDE		0.332	0.0355
ERC1	12	970413	970457	ag_LACat|PROMOTER	CpG: 112	0.2641	0.0246
ERCC5	13	102296468	102296519	ag_LACat|INSIDE	CpG: 54	0.3638	0.0337
ERCC5	13	102296086	102296136	ag_LACat|PROMOTER	CpG: 54	0.5838	0.0066
ERCC6	10	50417330	50417385	ag_LACat|PROMOTER	CpG: 62	0.3719	0.0324
ERG	21	38955038	38955097	ag_LACat|INSIDE	CpG: 140	0.5571	0.0005
ERG	21	38955136	38955180	ag_LACat|INSIDE	CpG: 140	0.3214	0.0325
ERICH1	8	678566	678621	ag_LACat|PROMOTER	CpG: 300	0.4356	0.0079
ERO1L	14	52232464	52232517	ag_LACat|PROMOTER	CpG: 88	0.757	0.0064
ESAM	11	124138336	124138391	ag_LACat|PROMOTER	CpG: 99	0.7245	0.0109
ESCO1	18	17433713	17433757	ag_LACat|INSIDE		0.3548	0.0088
ESR2	14	63830820	63830876	ag_LACat|INSIDE	CpG: 32	0.6385	0.0074
ESRP1	8	95721993	95722037	ag_LACat|PROMOTER	CpG: 39	0.2979	0.0407
ESRRA	11	63828897	63828941	ag_LACat|PROMOTER	CpG: 150	0.5395	0.0073
ESRRG	1	215378170	215378224	ag_LACat|PROMOTER	CpG: 25	0.3895	0.0198
ESRRG	1	215379596	215379642	ag_LACat|PROMOTER		0.3926	0.0232
ESYT1	12	54809178	54809236	ag_LACat|INSIDE	CpG: 31	0.7872	0.0001
ETS2	21	39099078	39099135	ag_LACat|PROMOTER	CpG: 152	0.6866	0.0043
ETV1	7	13995805	13995850	ag_LACat|PROMOTER		0.4099	0.0489
ETV5	3	187308096	187308143	ag_LACat|INSIDE		0.5677	0.0288
ETV7	6	36463515	36463559	ag_LACat|PROMOTER	CpG: 62	0.3255	0.0107
ETV7	6	36463746	36463790	ag_LACat|PROMOTER	CpG: 62	0.4899	0.0194
EVI1	3	170346909	170346953	ag_LACat|PROMOTER	CpG: 39	0.3308	0.0286
EVI5	1	93023663	93023722	ag_LACat|INSIDE	CpG: 107	0.7548	0.0009
EVI5L	19	7834380	7834424	ag_LACat|INSIDE	CpG: 172	0.2642	0.0495
EVX1	7	27252699	27252744	ag_LACat|DOWNSTREAM	CpG: 132	0.2597	0.0062
EVX1	7	27251835	27251879	ag_LACat|INSIDE	CpG: 132	0.3252	0.0416
EVX1	7	27249941	27249985	ag_LACat|INSIDE	CpG: 17	0.2639	0.0086
EVX1	7	27249990	27250034	ag_LACat|INSIDE	CpG: 17	0.2857	0.0027
EVX1	7	27249218	27249262	ag_LACat|INSIDE	CpG: 81	0.3416	0.0139
EVX1	7	27258046	27258090	ag_LACat|DOWNSTREAM	CpG: 89	0.3791	0.0002
EVX1	7	27258455	27258499	ag_LACat|DOWNSTREAM	CpG: 89	0.3066	0.0028
EVX1	7	27258576	27258624	ag_LACat|DOWNSTREAM	CpG: 89	0.3505	0.0112
EVX1	7	27249882	27249926	ag_LACat|INSIDE		0.4065	0.0179
EVX1	7	27250151	27250199	ag_LACat|INSIDE		0.4402	0.012
EVX2	2	176658865	176658924	ag_LACat|DIVERGENT_PROMOTER	CpG: 19	0.6264	0.0004
EVX2	2	176652514	176652558	ag_LACat|DOWNSTREAM	CpG: 289	0.4695	0
EVX2	2	176652574	176652620	ag_LACat|DOWNSTREAM	CpG: 289	0.2534	0.0024
EVX2	2	176652711	176652755	ag_LACat|DOWNSTREAM	CpG: 289	0.2963	0.0004
EVX2	2	176652854	176652904	ag_LACat|DOWNSTREAM	CpG: 289	0.2594	0.0013
EVX2	2	176653694	176653738	ag_LACat|INSIDE	CpG: 289	0.2601	0.013
EVX2	2	176654056	176654106	ag_LACat|INSIDE	CpG: 289	0.4628	0.0001
EVX2	2	176654312	176654370	ag_LACat|INSIDE	CpG: 289	0.377	0.002
EVX2	2	176654921	176654965	ag_LACat|INSIDE	CpG: 289	0.4421	0
EVX2	2	176654983	176655029	ag_LACat|INSIDE	CpG: 289	0.4613	0
EVX2	2	176655051	176655102	ag_LACat|INSIDE	CpG: 289	0.4339	0
EVX2	2	176655122	176655166	ag_LACat|INSIDE	CpG: 289	0.3403	0.0076
EVX2	2	176655532	176655591	ag_LACat|INSIDE	CpG: 289	0.2835	0.0405
EVX2	2	176656517	176656563	ag_LACat|INSIDE	CpG: 289	0.342	0.0005
EVX2	2	176658325	176658381	ag_LACat|DIVERGENT_PROMOTER	CpG: 30	0.2878	0.0095
EVX2	2	176661186	176661230	ag_LACat|DIVERGENT_PROMOTER	CpG: 54	0.4957	0.0035
EVX2	2	176660884	176660940	ag_LACat|DIVERGENT_PROMOTER		0.5807	0.0089
EVX2	2	176652140	176652195	ag_LACat|DOWNSTREAM		0.3451	0.0004
EVX2	2	176652281	176652330	ag_LACat|DOWNSTREAM		0.3605	0.0025
EWSR1	22	27995084	27995129	ag_LACat|INSIDE		0.3506	0.031
EXOG	3	38512835	38512879	ag_LACat|INSIDE	CpG: 39	0.476	0.024
EXOSC8	13	36472719	36472773	ag_LACat|INSIDE		0.7098	0.001
EXTL2	1	101133350	101133394	ag_LACat|DIVERGENT_PROMOTER	CpG: 21	0.2595	0.0028
EXTL2	1	101133413	101133472	ag_LACat|DIVERGENT_PROMOTER	CpG: 21	0.6587	0.015
EYA4	6	133604475	133604530	ag_LACat|INSIDE	CpG: 138	0.5432	0.0319
EYA4	6	133606572	133606631	ag_LACat|INSIDE		0.9159	0.0009
EYA4	6	133603705	133603749	ag_LACat|PROMOTER		0.479	0.0014
F10	13	112832198	112832257	ag_LACat|INSIDE	CpG: 73	0.3617	0.0282
F2RL1	5	76151220	76151275	ag_LACat|INSIDE	CpG: 41	0.5144	0.0066
FABP5L3	7	151765125	151765184	ag_LACat|INSIDE		0.4159	0.0242
FADD	11	69727030	69727078	ag_LACat|INSIDE	CpG: 82	0.569	0.011
FADD	11	69726682	69726738	ag_LACat|PROMOTER		0.6648	0.0125
FAF1	1	51198674	51198718	ag_LACat|DIVERGENT_PROMOTER		0.4919	0.0158
FAF2	5	175807731	175807780	ag_LACat|PROMOTER	CpG: 79	0.5588	0.0348
FAM100A	16	4604924	4604968	ag_LACat|DIVERGENT_PROMOTER	CpG: 254	0.2658	0.0036
FAM100A	16	4605199	4605243	ag_LACat|DIVERGENT_PROMOTER	CpG: 254	0.3028	0.0043
FAM105A	5	14634592	14634636	ag_LACat|PROMOTER	CpG: 113	0.3077	0.028
FAM110C	2	35480	35524	ag_LACat|INSIDE	CpG: 124	0.3347	0.0003
FAM110C	2	36528	36572	ag_LACat|PROMOTER	CpG: 124	0.3085	0.0113
FAM114A1	4	38545449	38545502	ag_LACat|PROMOTER		0.4065	0.0457
FAM123C	2	131230600	131230644	ag_LACat|INSIDE	CpG: 76	0.3274	0.0368
FAM129A	1	183209115	183209174	ag_LACat|INSIDE		0.4469	0.0347
FAM131B	7	142768737	142768796	ag_LACat|INSIDE		0.2885	0.0304
FAM134A	2	219750713	219750772	ag_LACat|DIVERGENT_PROMOTER	CpG: 182	0.297	0.0457
FAM13B	5	137395933	137395986	ag_LACat|INSIDE		0.6093	0.0001
FAM150B	2	277491	277550	ag_LACat|INSIDE	CpG: 243	0.3531	0.0481
FAM158A	14	23680476	23680520	ag_LACat|INSIDE	CpG: 69	0.3666	0.0189
FAM162B	6	117192442	117192486	ag_LACat|INSIDE	CpG: 112	0.2731	0.0064
FAM162B	6	117193612	117193656	ag_LACat|PROMOTER	CpG: 112	0.256	0.0455
FAM169A	5	74198227	74198286	ag_LACat|INSIDE	CpG: 148	0.5563	0.0007
FAM172A	5	93140614	93140673	ag_LACat|INSIDE		0.4946	0.0381
FAM173B	5	10302707	10302753	ag_LACat|INSIDE		0.5944	0.0131
FAM178A	10	102662303	102662347	ag_LACat|INSIDE		0.3682	0.0199
FAM189A1	15	27649261	27649313	ag_LACat|INSIDE		0.4184	0.037
FAM189A1	15	27650954	27651008	ag_LACat|PROMOTER		0.4285	0.0339
FAM19A4	3	69064058	69064102	ag_LACat|INSIDE	CpG: 105	0.2737	0.046
FAM20B	1	177262583	177262641	ag_LACat|INSIDE		0.6589	0.0241
FAM36A	1	243064370	243064429	ag_LACat|PROMOTER		0.8878	0.0002
FAM36A	1	243064451	243064508	ag_LACat|PROMOTER		0.6033	0.0064
FAM43A	3	195888136	195888180	ag_LACat|INSIDE	CpG: 237	0.3993	0.0019
FAM43B	1	20753451	20753503	ag_LACat|INSIDE		0.2889	0.029
FAM53A	4	1630519	1630578	ag_LACat|INSIDE		0.3993	0.0267
FAM54B	1	26019993	26020043	ag_LACat|INSIDE		0.3213	0.0264
FAM59A	18	28305391	28305445	ag_LACat|PROMOTER		0.4194	0.0301
FAM5B	1	175417511	175417555	ag_LACat|INSIDE	CpG: 30	0.2536	0.0093
FAM5B	1	175417597	175417641	ag_LACat|INSIDE	CpG: 30	0.7978	0.0001
FAM5B	1	175417806	175417857	ag_LACat|INSIDE		0.6074	0.0032
FAM5C	1	188711964	188712023	ag_LACat|INSIDE		0.4587	0.0318
FAM72A	1	204304657	204304703	ag_LACat|PROMOTER	CpG: 264	0.3831	0.0247
FAM76A	1	27924706	27924751	ag_LACat|PROMOTER	CpG: 81	0.4547	0.0022
FAM78A	9	133141593	133141652	ag_LACat|INSIDE		0.3085	0.0047
FAM78B	1	164401063	164401122	ag_LACat|INSIDE	CpG: 188	0.2968	0.033
FAM78B	1	164401321	164401365	ag_LACat|INSIDE	CpG: 188	0.4293	0.0286
FAM78B	1	164401601	164401646	ag_LACat|INSIDE	CpG: 188	0.543	0.0031
FAM78B	1	164403065	164403109	ag_LACat|PROMOTER	CpG: 188	0.6181	0.0007
FAM83B	6	54819754	54819811	ag_LACat|INSIDE	CpG: 74	0.4166	0.0006
FAM84A	2	14690527	14690577	ag_LACat|INSIDE	CpG: 244	0.254	0.0295
FAM84A	2	14690756	14690800	ag_LACat|INSIDE	CpG: 244	0.3263	0.003
FAM84A	2	14690901	14690950	ag_LACat|INSIDE	CpG: 244	0.3953	0.0001
FAM84A	2	14691357	14691401	ag_LACat|INSIDE	CpG: 244	0.2884	0.0004
FAM84A	2	14691460	14691504	ag_LACat|INSIDE	CpG: 244	0.2908	0.0019
FAM84A	2	14691551	14691595	ag_LACat|INSIDE	CpG: 244	0.2624	0.002
FAM84A	2	14692956	14693000	ag_LACat|INSIDE	CpG: 244	0.3078	0.0115
FAM84A	2	14693079	14693123	ag_LACat|INSIDE	CpG: 244	0.2964	0.0188
FAM86A	16	5088130	5088174	ag_LACat|PROMOTER	CpG: 132	0.4253	0.0008
FAM86A	16	5088574	5088618	ag_LACat|PROMOTER	CpG: 132	0.2785	0.0071
FAM86B1	8	12089960	12090004	ag_LACat|PROMOTER	CpG: 116	0.3568	0.0012
FAM86B1	8	12090055	12090099	ag_LACat|PROMOTER		0.3095	0.0016
FAM86B2	8	12339058	12339102	ag_LACat|PROMOTER	CpG: 114	0.2524	0.0019
FAM86B2	8	12339182	12339226	ag_LACat|PROMOTER	CpG: 114	0.3307	0.001
FAM86C	11	71175159	71175203	ag_LACat|PROMOTER		0.3439	0.0017
FAM86D	3	75567209	75567253	ag_LACat|PROMOTER	CpG: 127	0.4188	0.001
FAM86D	3	75567213	75567257	ag_LACat|PROMOTER	CpG: 127	0.3585	0.003
FAM86D	3	75567296	75567340	ag_LACat|PROMOTER	CpG: 127	0.461	0.0003
FAM86D	3	75567952	75567996	ag_LACat|PROMOTER	CpG: 127	0.2501	0.019
FAM86D	3	75568015	75568059	ag_LACat|PROMOTER		0.3189	0.003
FAM96A	15	62173207	62173251	ag_LACat|INSIDE	CpG: 31	0.3304	0.0464
FAM98A	2	33678098	33678142	ag_LACat|PROMOTER	CpG: 52	0.4578	0.0031
FANCE	6	35527797	35527841	ag_LACat|PROMOTER		0.4038	0.0006
FANCI	15	87588515	87588568	ag_LACat|INSIDE	CpG: 63	0.4415	0.0336
FARS2	6	5206788	5206833	ag_LACat|INSIDE	CpG: 112	0.6993	0.042
FAT1	4	187882285	187882329	ag_LACat|PROMOTER	CpG: 309	0.3659	0.0069
FAT1	4	187883480	187883539	ag_LACat|PROMOTER	CpG: 309	0.4315	0.0205
FBN2	5	127902316	127902362	ag_LACat|PROMOTER	CpG: 186	0.3224	0.0101
FBN2	5	127902529	127902573	ag_LACat|PROMOTER	CpG: 186	0.2596	0.0011
FBRSL1	12	131677955	131677999	ag_LACat|DOWNSTREAM	CpG: 24	0.2531	0.0209
FBXL15	10	104170737	104170784	ag_LACat|INSIDE	CpG: 139	0.3515	0.0011
FBXL7	5	15553949	15553993	ag_LACat|INSIDE		0.2715	0.0218
FBXO11	2	47985285	47985329	ag_LACat|INSIDE		0.3956	0.0034
FBXO21	12	116112093	116112137	ag_LACat|INSIDE	CpG: 72	0.3881	0.0447
FBXO28	1	222368764	222368808	ag_LACat|INSIDE	CpG: 55	0.3298	0.0012
FBXO34	14	54808717	54808776	ag_LACat|INSIDE	CpG: 117	0.5587	0.0385
FBXO36	2	230495290	230495334	ag_LACat|DIVERGENT_PROMOTER	CpG: 142	0.4817	0.01
FBXO36	2	230495350	230495407	ag_LACat|DIVERGENT_PROMOTER	CpG: 142	0.2994	0.0448
FBXO8	4	175441948	175441997	ag_LACat|INSIDE	CpG: 56	0.7805	0.0009
FBXW7	4	153677564	153677608	ag_LACat|PROMOTER		0.251	0.0172
FCHSD2	11	72529977	72530021	ag_LACat|INSIDE	CpG: 193	0.3449	0.0005
FER	5	108111794	108111853	ag_LACat|INSIDE		0.5957	0.0349
FERD3L	7	19151017	19151066	ag_LACat|INSIDE	CpG: 32	0.7322	0.0001
FERD3L	7	19151139	19151183	ag_LACat|INSIDE	CpG: 32	0.4042	0.0056
FERD3L	7	19151211	19151255	ag_LACat|INSIDE	CpG: 32	0.4535	0
FEV	2	219557448	219557492	ag_LACat|INSIDE	CpG: 126	0.367	0.048
FEZ1	11	124870460	124870504	ag_LACat|INSIDE	CpG: 106	0.3454	0.0215
FEZ1	11	124870723	124870771	ag_LACat|INSIDE	CpG: 106	0.416	0.0252
FEZF1	7	121731236	121731280	ag_LACat|INSIDE	CpG: 49	0.4184	0.0002
FEZF1	7	121731618	121731664	ag_LACat|INSIDE	CpG: 49	0.3522	0.0025
FEZF1	7	121733712	121733768	ag_LACat|PROMOTER		0.7458	0.0001
FEZF2	3	62330556	62330615	ag_LACat|INSIDE	CpG: 16	0.6001	0.0076
FEZF2	3	62333470	62333514	ag_LACat|INSIDE	CpG: 162	0.2688	0.0191
FEZF2	3	62334646	62334701	ag_LACat|PROMOTER	CpG: 162	0.7825	0.0004
FEZF2	3	62331926	62331972	ag_LACat|INSIDE	CpG: 38	0.3804	0.0466
FEZF2	3	62328529	62328577	ag_LACat|DOWNSTREAM		0.4151	0.0336
FEZF2	3	62328726	62328785	ag_LACat|DOWNSTREAM		0.4409	0.0109
FEZF2	3	62334854	62334908	ag_LACat|PROMOTER		0.4982	0.0254
FEZF2	3	62335107	62335160	ag_LACat|PROMOTER		0.4522	0.006
FEZF2	3	62340073	62340120	ag_LACat|PROMOTER		0.4793	0.0345
FEZF2	3	62340140	62340185	ag_LACat|PROMOTER		0.2537	0.0222
FGF12	3	193715281	193715325	ag_LACat|INSIDE	CpG: 92	0.2862	0.0102
FGF12	3	193715813	193715857	ag_LACat|INSIDE	CpG: 92	0.4429	0
FGF12	3	193715874	193715918	ag_LACat|INSIDE		0.4136	0
FGF12	3	193716071	193716115	ag_LACat|INSIDE		0.4594	0
FGF12	3	193716174	193716220	ag_LACat|INSIDE		0.5081	0.0002
FGF12	3	193716250	193716305	ag_LACat|INSIDE		0.4612	0.0004
FGF14	13	101844761	101844805	ag_LACat|INSIDE	CpG: 60	0.511	0.0007
FGF14	13	101844895	101844939	ag_LACat|INSIDE	CpG: 60	0.7395	0
FGF14	13	101845221	101845267	ag_LACat|INSIDE	CpG: 60	0.6004	0.0007
FGF18	5	170816339	170816383	ag_LACat|INSIDE	CpG: 20	0.2615	0.0405
FGF18	5	170780459	170780512	ag_LACat|INSIDE	CpG: 221	0.3986	0.035
FGF18	5	170778317	170778365	ag_LACat|PROMOTER	CpG: 221	0.4015	0.0202
FGF18	5	170778498	170778542	ag_LACat|PROMOTER	CpG: 221	0.6605	0.0113
FGF8	10	103529265	103529309	ag_LACat|PROMOTER	CpG: 101	0.317	0.0125
FGF8	10	103529360	103529404	ag_LACat|PROMOTER	CpG: 101	0.4165	0.0277
FGF9	13	21143655	21143714	ag_LACat|INSIDE		0.5327	0.0039
FGFR1	8	38442782	38442835	ag_LACat|INSIDE		0.5136	0.0441
FGFR1	8	38443230	38443283	ag_LACat|INSIDE		0.673	0.0216
FGFR1	8	38443750	38443794	ag_LACat|INSIDE		0.2808	0.012
FGFR2	10	123347548	123347592	ag_LACat|PROMOTER	CpG: 175	0.3355	0.0208
FGFRL1	4	994652	994711	ag_LACat|PROMOTER	CpG: 208	0.7317	0.0005
FHIT	3	61211625	61211677	ag_LACat|INSIDE	CpG: 48	0.5009	0.0053
FIBP	11	65412157	65412201	ag_LACat|INSIDE	CpG: 74	0.254	0.0046
FIBP	11	65412230	65412275	ag_LACat|INSIDE	CpG: 74	0.3171	0.0226
FIGLA	2	70870528	70870580	ag_LACat|INSIDE	CpG: 75	0.518	0.0119
FIGLA	2	70870473	70870521	ag_LACat|INSIDE		0.4726	0.0029
FIGN	2	164301529	164301578	ag_LACat|PROMOTER	CpG: 57	0.4294	0.0036
FIGN	2	164300617	164300668	ag_LACat|INSIDE		0.4206	0.0138
FIZ1	19	60800933	60800977	ag_LACat|INSIDE	CpG: 26	0.2768	0.0489
FKBP2	11	63764936	63764982	ag_LACat|PROMOTER	CpG: 118	0.3051	0.0013
FKBP2	11	63765758	63765802	ag_LACat|PROMOTER	CpG: 118	0.285	0.0308
FKBP5	6	35807987	35808031	ag_LACat|PROMOTER		0.3673	0.0013
FLI1	11	128068497	128068554	ag_LACat|PROMOTER	CpG: 194	0.4378	0.0329
FLRT2	14	85067287	85067331	ag_LACat|INSIDE	CpG: 78	0.4363	0.0004
FLRT2	14	85067551	85067597	ag_LACat|INSIDE	CpG: 78	0.2743	0.0172
FLRT2	14	85067747	85067791	ag_LACat|INSIDE	CpG: 78	0.378	0.0039
FLRT2	14	85067834	85067891	ag_LACat|INSIDE	CpG: 78	0.3488	0.0363
FLRT2	14	85068251	85068295	ag_LACat|INSIDE	CpG: 78	0.2593	0.0396
FLRT2	14	85065370	85065421	ag_LACat|PROMOTER		0.4489	0.0065
FLRT2	14	85065440	85065498	ag_LACat|PROMOTER		0.5502	0.0113
FMN2	1	238322579	238322629	ag_LACat|INSIDE	CpG: 194	0.4253	0.002
FNBP1	9	131844297	131844347	ag_LACat|INSIDE	CpG: 179	0.5053	0.0432
FNBP1	9	131687804	131687860	ag_LACat|DOWNSTREAM		0.6387	0.0147
FNBP1L	1	93687151	93687207	ag_LACat|INSIDE		0.4492	0.0238
FNBP4	11	47744737	47744793	ag_LACat|INSIDE	CpG: 96	0.6375	0.001
FNTA	8	43031124	43031174	ag_LACat|INSIDE	CpG: 92	0.4445	0.0495
FOLH1	11	49186620	49186667	ag_LACat|INSIDE		0.2685	0.0316
FOSL2	2	28470085	28470129	ag_LACat|INSIDE	CpG: 308	0.2925	0.0104
FOSL2	2	28468260	28468319	ag_LACat|PROMOTER	CpG: 308	0.4543	0.0234
FOSL2	2	28468364	28468423	ag_LACat|PROMOTER	CpG: 308	0.5909	0.001
FOXA1	14	37123055	37123112	ag_LACat|DOWNSTREAM	CpG: 110	0.5928	0.0007
FOXA1	14	37138309	37138353	ag_LACat|PROMOTER	CpG: 123	0.3208	0.0335
FOXA1	14	37138631	37138689	ag_LACat|PROMOTER	CpG: 123	0.3932	0.0138
FOXA1	14	37134601	37134645	ag_LACat|PROMOTER	CpG: 143	0.3833	0.0002
FOXA1	14	37134787	37134837	ag_LACat|PROMOTER	CpG: 143	0.4017	0.0004
FOXA1	14	37126972	37127016	ag_LACat|DOWNSTREAM	CpG: 52	0.4164	0.0052
FOXA1	14	37127267	37127323	ag_LACat|DOWNSTREAM	CpG: 52	0.3361	0.0441
FOXA1	14	37130549	37130593	ag_LACat|INSIDE	CpG: 99	0.3079	0.0004
FOXA1	14	37131203	37131247	ag_LACat|INSIDE	CpG: 99	0.2694	0.0039
FOXA1	14	37131743	37131787	ag_LACat|INSIDE	CpG: 99	0.3426	0.0029
FOXA1	14	37131823	37131867	ag_LACat|INSIDE	CpG: 99	0.3423	0.0012
FOXA1	14	37131877	37131933	ag_LACat|INSIDE		0.2693	0.009
FOXA1	14	37135421	37135465	ag_LACat|PROMOTER		0.2957	0.0037
FOXA1	14	37136499	37136558	ag_LACat|PROMOTER		0.4179	0.0133
FOXA2	20	22514949	22514993	ag_LACat|PROMOTER	CpG: 20	0.2834	0.0188
FOXA2	20	22510728	22510772	ag_LACat|INSIDE	CpG: 279	0.2644	0.0029
FOXA2	20	22511289	22511333	ag_LACat|INSIDE	CpG: 279	0.2942	0.0235
FOXA2	20	22511368	22511412	ag_LACat|INSIDE	CpG: 279	0.2526	0.0291
FOXA2	20	22511941	22511985	ag_LACat|INSIDE	CpG: 279	0.402	0.0118
FOXA2	20	22512347	22512391	ag_LACat|INSIDE	CpG: 279	0.46	0.0012
FOXA2	20	22513861	22513919	ag_LACat|PROMOTER	CpG: 279	0.5186	0.0019
FOXB1	15	58085811	58085860	ag_LACat|DOWNSTREAM	CpG: 226	0.6421	0.0002
FOXB1	15	58084499	58084543	ag_LACat|INSIDE	CpG: 226	0.4472	0.0021
FOXB1	15	58084567	58084612	ag_LACat|INSIDE	CpG: 226	0.4484	0.0013
FOXB1	15	58084960	58085004	ag_LACat|INSIDE	CpG: 226	0.6785	0.0004
FOXB1	15	58074325	58074370	ag_LACat|PROMOTER		0.3293	0.0354
FOXB1	15	58075225	58075284	ag_LACat|PROMOTER		0.5333	0.0498
FOXB1	15	58075389	58075442	ag_LACat|PROMOTER		0.5498	0.0096
FOXB1	15	58075772	58075829	ag_LACat|PROMOTER		0.4635	0.0319
FOXB1	15	58076562	58076606	ag_LACat|PROMOTER		0.4118	0.0058
FOXB1	15	58079631	58079682	ag_LACat|PROMOTER		0.2513	0.0005
FOXB1	15	58079684	58079732	ag_LACat|PROMOTER		0.4792	0.0002
FOXB1	15	58079831	58079875	ag_LACat|PROMOTER		0.2993	0.0073
FOXB1	15	58080049	58080093	ag_LACat|PROMOTER		0.3745	0.0028
FOXB1	15	58080117	58080162	ag_LACat|PROMOTER		0.3196	0.025
FOXB2	9	78824405	78824449	ag_LACat|INSIDE	CpG: 212	0.4452	0.0042
FOXB2	9	78824496	78824540	ag_LACat|INSIDE	CpG: 212	0.4711	0.0011
FOXB2	9	78824714	78824758	ag_LACat|INSIDE	CpG: 212	0.2718	0.0082
FOXB2	9	78824316	78824360	ag_LACat|PROMOTER	CpG: 212	0.387	0.0047
FOXB2	9	78819760	78819804	ag_LACat|PROMOTER	CpG: 23	0.2581	0.0144
FOXB2	9	78818692	78818736	ag_LACat|PROMOTER	CpG: 42	0.4534	0.009
FOXB2	9	78821286	78821331	ag_LACat|PROMOTER	CpG: 68	0.3303	0.0325
FOXB2	9	78821450	78821496	ag_LACat|PROMOTER	CpG: 68	0.3747	0.0132
FOXB2	9	78816907	78816951	ag_LACat|PROMOTER		0.5601	0.0066
FOXB2	9	78819617	78819665	ag_LACat|PROMOTER		0.3806	0.0057
FOXB2	9	78819925	78819970	ag_LACat|PROMOTER		0.3534	0.013
FOXB2	9	78820258	78820309	ag_LACat|PROMOTER		0.2547	0.0282
FOXC1	6	1557314	1557365	ag_LACat|INSIDE	CpG: 763	0.3836	0.0096
FOXC1	6	1555965	1556009	ag_LACat|INSIDE	CpG: 763	0.4768	0.0008
FOXC1	6	1557224	1557272	ag_LACat|INSIDE	CpG: 763	0.5035	0.0142
FOXC1	6	1551153	1551207	ag_LACat|PROMOTER	CpG: 763	0.3595	0.047
FOXC1	6	1553021	1553065	ag_LACat|PROMOTER	CpG: 763	0.4277	0.047
FOXC1	6	1553495	1553554	ag_LACat|PROMOTER	CpG: 763	0.2766	0.0403
FOXC1	6	1554543	1554587	ag_LACat|PROMOTER	CpG: 763	0.2888	0.039
FOXC2	16	85158643	85158687	ag_LACat|INSIDE	CpG: 283	0.2938	0.0015
FOXC2	16	85158742	85158786	ag_LACat|INSIDE	CpG: 283	0.4236	0.0011
FOXC2	16	85158845	85158889	ag_LACat|INSIDE	CpG: 283	0.4006	0.0001
FOXC2	16	85157906	85157962	ag_LACat|PROMOTER	CpG: 283	0.5966	0.002
FOXD1	5	72768129	72768176	ag_LACat|DOWNSTREAM	CpG: 132	0.4478	0.0405
FOXD1	5	72769118	72769162	ag_LACat|DOWNSTREAM	CpG: 132	0.3641	0.0006
FOXD1	5	72775765	72775809	ag_LACat|DOWNSTREAM	CpG: 62	0.2739	0.032
FOXD1	5	72767867	72767921	ag_LACat|DOWNSTREAM		0.4946	0.0093
FOXD1	5	72779389	72779433	ag_LACat|INSIDE		0.3389	0.0006
FOXD2	1	47682633	47682689	ag_LACat|DOWNSTREAM	CpG: 110	0.45	0.0193
FOXD2	1	47682705	47682753	ag_LACat|DOWNSTREAM	CpG: 110	0.447	0.0115
FOXD2	1	47682827	47682875	ag_LACat|DOWNSTREAM	CpG: 110	0.3072	0.0152
FOXD2	1	47682893	47682951	ag_LACat|DOWNSTREAM	CpG: 110	0.4762	0.0023
FOXD2	1	47683338	47683382	ag_LACat|DOWNSTREAM	CpG: 110	0.253	0.0179
FOXD2	1	47683421	47683465	ag_LACat|DOWNSTREAM	CpG: 110	0.4011	0.0204
FOXD2	1	47683482	47683527	ag_LACat|DOWNSTREAM	CpG: 110	0.2555	0.0211
FOXD2	1	47676778	47676822	ag_LACat|INSIDE	CpG: 268	0.3352	0.0012
FOXD2	1	47676825	47676869	ag_LACat|INSIDE	CpG: 268	0.5598	0.0021
FOXD2	1	47676914	47676958	ag_LACat|INSIDE	CpG: 268	0.3599	0.001
FOXD2	1	47676989	47677033	ag_LACat|INSIDE	CpG: 268	0.3987	0.0011
FOXD2	1	47678090	47678143	ag_LACat|INSIDE	CpG: 268	0.3827	0.0048
FOXD3	1	63561723	63561767	ag_LACat|INSIDE	CpG: 561	0.3791	0.0019
FOXD3	1	63561792	63561836	ag_LACat|INSIDE	CpG: 561	0.2707	0.0023
FOXD3	1	63561879	63561923	ag_LACat|INSIDE	CpG: 561	0.3286	0.0012
FOXD3	1	63562647	63562691	ag_LACat|INSIDE	CpG: 561	0.2856	0.0045
FOXD3	1	63562983	63563036	ag_LACat|INSIDE	CpG: 561	0.4763	0.0029
FOXD3	1	63555964	63556009	ag_LACat|PROMOTER	CpG: 561	0.5506	0.0062
FOXD3	1	63555981	63556040	ag_LACat|PROMOTER	CpG: 561	0.4597	0.05
FOXD3	1	63556170	63556218	ag_LACat|PROMOTER	CpG: 561	0.5928	0.0035
FOXD3	1	63557092	63557142	ag_LACat|PROMOTER	CpG: 561	0.3229	0.0357
FOXD3	1	63557808	63557860	ag_LACat|PROMOTER	CpG: 561	0.459	0
FOXD3	1	63558146	63558202	ag_LACat|PROMOTER	CpG: 561	0.2693	0.0048
FOXD3	1	63558298	63558357	ag_LACat|PROMOTER	CpG: 561	0.3074	0.0445
FOXD3	1	63558407	63558451	ag_LACat|PROMOTER	CpG: 561	0.277	0.0042
FOXD3	1	63558528	63558574	ag_LACat|PROMOTER	CpG: 561	0.4441	0.0421
FOXD3	1	63558671	63558715	ag_LACat|PROMOTER	CpG: 561	0.4023	0.0015
FOXD3	1	63560354	63560413	ag_LACat|PROMOTER	CpG: 561	0.5	0.0006
FOXD3	1	63564399	63564458	ag_LACat|DOWNSTREAM		0.3738	0.0404
FOXD4	9	107761	107805	ag_LACat|INSIDE	CpG: 124	0.3173	0.0017
FOXD4	9	104847	104906	ag_LACat|DOWNSTREAM		0.406	0.0289
FOXD4L1	2	113973629	113973673	ag_LACat|INSIDE	CpG: 103	0.3153	0.0016
FOXD4L1	2	113973763	113973807	ag_LACat|INSIDE	CpG: 103	0.2565	0.0065
FOXD4L2	9	42708390	42708434	ag_LACat|INSIDE	CpG: 112	0.3315	0.001
FOXD4L2	9	42708527	42708571	ag_LACat|INSIDE	CpG: 112	0.3236	0.0012
FOXE1	9	99656165	99656209	ag_LACat|INSIDE	CpG: 252	0.371	0.0006
FOXE1	9	99656252	99656296	ag_LACat|INSIDE	CpG: 252	0.3917	0.0011
FOXE1	9	99657192	99657236	ag_LACat|INSIDE	CpG: 252	0.278	0.0376
FOXE1	9	99653929	99653973	ag_LACat|PROMOTER	CpG: 49	0.3956	0.0115
FOXE1	9	99651004	99651050	ag_LACat|PROMOTER	CpG: 66	0.3414	0.0024
FOXE1	9	99657447	99657493	ag_LACat|INSIDE		0.4225	0.0378
FOXE1	9	99650192	99650236	ag_LACat|PROMOTER		0.4621	0.0089
FOXE1	9	99650215	99650259	ag_LACat|PROMOTER		0.3926	0.0131
FOXE1	9	99651358	99651417	ag_LACat|PROMOTER		0.5494	0.0067
FOXE1	9	99653693	99653746	ag_LACat|PROMOTER		0.3076	0.0485
FOXE3	1	47654923	47654967	ag_LACat|INSIDE	CpG: 118	0.3454	0
FOXE3	1	47655034	47655078	ag_LACat|INSIDE	CpG: 118	0.5081	0.0007
FOXF1	16	85106893	85106937	ag_LACat|DOWNSTREAM	CpG: 119	0.2872	0.0161
FOXF1	16	85101965	85102009	ag_LACat|INSIDE	CpG: 364	0.384	0.0011
FOXF1	16	85102063	85102107	ag_LACat|INSIDE	CpG: 364	0.3478	0.0041
FOXF1	16	85102127	85102171	ag_LACat|INSIDE	CpG: 364	0.2635	0.0074
FOXF1	16	85098933	85098977	ag_LACat|PROMOTER	CpG: 364	0.7143	0.0003
FOXF1	16	85106511	85106568	ag_LACat|DOWNSTREAM		0.329	0.006
FOXF1	16	85105125	85105184	ag_LACat|INSIDE		0.3298	0.0182
FOXF2	6	1335614	1335658	ag_LACat|INSIDE	CpG: 184	0.3856	0.0003
FOXF2	6	1334213	1334257	ag_LACat|PROMOTER	CpG: 184	0.4343	0.0102
FOXF2	6	1334282	1334328	ag_LACat|PROMOTER	CpG: 184	0.3242	0.0002
FOXF2	6	1334469	1334519	ag_LACat|PROMOTER	CpG: 184	0.3835	0.0072
FOXF2	6	1326887	1326943	ag_LACat|PROMOTER	CpG: 263	0.5967	0.001
FOXF2	6	1327671	1327716	ag_LACat|PROMOTER	CpG: 263	0.4567	0.0055
FOXF2	6	1327823	1327868	ag_LACat|PROMOTER	CpG: 263	0.4608	0.0012
FOXF2	6	1328015	1328059	ag_LACat|PROMOTER	CpG: 263	0.4395	0.0029
FOXF2	6	1328281	1328329	ag_LACat|PROMOTER	CpG: 263	0.528	0.0064
FOXF2	6	1329024	1329083	ag_LACat|PROMOTER	CpG: 263	0.3379	0.006
FOXF2	6	1329259	1329303	ag_LACat|PROMOTER	CpG: 263	0.2897	0.0198
FOXF2	6	1334085	1334137	ag_LACat|PROMOTER		0.4044	0.0114
FOXG1	14	28304586	28304640	ag_LACat|PROMOTER	CpG: 77	0.4806	0.0028
FOXG1	14	28304765	28304824	ag_LACat|PROMOTER	CpG: 77	0.4252	0.013
FOXG1	14	28304959	28305003	ag_LACat|PROMOTER	CpG: 77	0.2523	0.012
FOXG1	14	28296170	28296224	ag_LACat|PROMOTER		0.7788	0.0038
FOXG1	14	28299125	28299169	ag_LACat|PROMOTER		0.3895	0.0042
FOXG1	14	28299195	28299239	ag_LACat|PROMOTER		0.2978	0.0447
FOXI3	2	88533772	88533830	ag_LACat|PROMOTER	CpG: 120	0.4197	0.0425
FOXJ2	12	8076256	8076300	ag_LACat|PROMOTER	CpG: 71	0.5275	0.0002
FOXL1	16	85166960	85167004	ag_LACat|PROMOTER	CpG: 77	0.2805	0.0016
FOXL1	16	85166996	85167040	ag_LACat|PROMOTER	CpG: 77	0.283	0.0013
FOXL1	16	85167057	85167103	ag_LACat|PROMOTER	CpG: 77	0.3468	0.0011
FOXL1	16	85167161	85167205	ag_LACat|PROMOTER	CpG: 77	0.3697	0.0021
FOXL1	16	85167227	85167276	ag_LACat|PROMOTER	CpG: 77	0.2923	0.0026
FOXL1	16	85166802	85166848	ag_LACat|PROMOTER		0.3223	0.0257
FOXL2	3	140146926	140146970	ag_LACat|INSIDE	CpG: 230	0.3637	0.0191
FOXL2	3	140137421	140137470	ag_LACat|DOWNSTREAM		0.5313	0.021
FOXL2	3	140145737	140145796	ag_LACat|INSIDE		0.7643	0.0003
FOXN4	12	108231426	108231472	ag_LACat|PROMOTER	CpG: 114	0.3826	0.0256
FOXO3	6	108986837	108986896	ag_LACat|PROMOTER	CpG: 432	0.6084	0.0152
FOXP1	3	71716246	71716293	ag_LACat|PROMOTER		0.483	0.0197
FOXP4	6	41636493	41636552	ag_LACat|INSIDE	CpG: 49	0.4303	0.049
FOXQ1	6	1258363	1258407	ag_LACat|INSIDE	CpG: 281	0.4506	0.0031
FOXQ1	6	1258432	1258476	ag_LACat|INSIDE	CpG: 281	0.3596	0.0007
FOXQ1	6	1256774	1256825	ag_LACat|PROMOTER	CpG: 281	0.3845	0.0338
FRAS1	4	79197294	79197347	ag_LACat|PROMOTER		0.3604	0.0037
FRAT1	10	99070861	99070905	ag_LACat|INSIDE	CpG: 182	0.2967	0.0076
FREM2	13	38159205	38159249	ag_LACat|INSIDE	CpG: 99	0.3817	0.0345
FRMD4A	10	13973443	13973499	ag_LACat|INSIDE	CpG: 68	0.5712	0.0133
FRMD4A	10	13789329	13789383	ag_LACat|INSIDE		0.4771	0.0142
FRMD4B	3	69517733	69517777	ag_LACat|INSIDE	CpG: 62	0.3814	0.0165
FRMD6	14	51189277	51189328	ag_LACat|INSIDE		0.7675	0.0051
FRZB	2	183439128	183439172	ag_LACat|INSIDE	CpG: 38	0.3826	0.0409
FSCN1	7	5599298	5599342	ag_LACat|INSIDE	CpG: 254	0.2937	0.0147
FSCN2	17	77114418	77114462	ag_LACat|INSIDE	CpG: 79	0.2602	0.0339
FTO	16	52295714	52295758	ag_LACat|INSIDE	CpG: 51	0.3428	0.0473
FUBP1	1	78217252	78217297	ag_LACat|INSIDE		0.2835	0.0465
FUCA1	1	24067020	24067064	ag_LACat|INSIDE	CpG: 84	0.3661	0.0436
FUS	16	31098396	31098440	ag_LACat|PROMOTER	CpG: 144	0.3004	0.0067
FUT9	6	96570863	96570907	ag_LACat|INSIDE		0.3009	0.034
FYCO1	3	46012517	46012562	ag_LACat|PROMOTER		0.5627	0.0177
FZD10	12	129213692	129213736	ag_LACat|INSIDE	CpG: 341	0.3464	0
FZD10	12	129213843	129213887	ag_LACat|INSIDE	CpG: 341	0.2982	0.0013
FZD10	12	129211988	129212047	ag_LACat|PROMOTER	CpG: 341	0.4373	0.0002
FZD10	12	129212212	129212256	ag_LACat|PROMOTER	CpG: 341	0.3161	0.0013
FZD10	12	129212274	129212321	ag_LACat|PROMOTER	CpG: 341	0.5422	0.0062
FZD10	12	129212374	129212422	ag_LACat|PROMOTER	CpG: 341	0.5681	0.001
FZD7	2	202605768	202605827	ag_LACat|PROMOTER	CpG: 339	0.5751	0.0246
FZD8	10	35969520	35969564	ag_LACat|INSIDE	CpG: 322	0.3043	0.0261
FZD8	10	35970072	35970116	ag_LACat|INSIDE	CpG: 322	0.2804	0.0078
FZD8	10	35970226	35970270	ag_LACat|INSIDE	CpG: 322	0.3163	0.0034
FZD8	10	35971399	35971443	ag_LACat|PROMOTER	CpG: 322	0.3118	0.025
G3BP2	4	76816645	76816689	ag_LACat|INSIDE	CpG: 126	0.573	0.0121
GABBR2	9	100511817	100511861	ag_LACat|PROMOTER	CpG: 229	0.288	0.0477
GABRA1	5	161206924	161206983	ag_LACat|PROMOTER		0.6758	0.0264
GABRA4	4	46689938	46689982	ag_LACat|INSIDE	CpG: 61	0.3965	0.0025
GABRA4	4	46690191	46690239	ag_LACat|INSIDE	CpG: 61	0.4613	0.0007
GABRA4	4	46690400	46690449	ag_LACat|PROMOTER	CpG: 61	0.4187	0.0025
GABRA4	4	46690512	46690556	ag_LACat|PROMOTER	CpG: 61	0.4087	0.0005
GABRB2	5	160906295	160906339	ag_LACat|INSIDE		0.5482	0.0418
GABRB3	15	24568189	24568248	ag_LACat|INSIDE	CpG: 194	0.5511	0.0012
GAD1	2	171387314	171387358	ag_LACat|INSIDE	CpG: 122	0.3206	0.0341
GAD1	2	171382063	171382107	ag_LACat|INSIDE	CpG: 246	0.4166	0.0005
GAD1	2	171382293	171382337	ag_LACat|INSIDE	CpG: 246	0.3396	0.0234
GAD1	2	171382462	171382506	ag_LACat|INSIDE	CpG: 246	0.3969	0.0105
GAD1	2	171382576	171382620	ag_LACat|INSIDE	CpG: 246	0.5143	0.0036
GAD1	2	171382689	171382734	ag_LACat|INSIDE	CpG: 246	0.4326	0.0147
GAD1	2	171382753	171382799	ag_LACat|INSIDE	CpG: 246	0.4083	0.0391
GAD1	2	171383625	171383669	ag_LACat|INSIDE	CpG: 246	0.5408	0.0078
GAD1	2	171380537	171380581	ag_LACat|PROMOTER	CpG: 246	0.3161	0.0185
GAD1	2	171380874	171380923	ag_LACat|PROMOTER	CpG: 246	0.2542	0.0271
GAD1	2	171381383	171381442	ag_LACat|PROMOTER	CpG: 246	0.7636	0.0013
GAD1	2	171378696	171378743	ag_LACat|PROMOTER	CpG: 31	0.56	0.0286
GAD1	2	171383704	171383752	ag_LACat|INSIDE		0.2883	0.0136
GAD2	10	26547047	26547091	ag_LACat|INSIDE	CpG: 242	0.3691	0.024
GAD2	10	26544767	26544817	ag_LACat|PROMOTER	CpG: 242	0.2909	0.0197
GAD2	10	26544918	26544962	ag_LACat|PROMOTER	CpG: 242	0.2654	0.0208
GALNT13	2	154436093	154436141	ag_LACat|PROMOTER		0.2798	0.0118
GALNT7	4	174326095	174326154	ag_LACat|PROMOTER		0.3402	0.0245
GALNTL4	11	11599651	11599695	ag_LACat|INSIDE	CpG: 149	0.4043	0.0185
GALNTL6	4	172971416	172971460	ag_LACat|INSIDE	CpG: 117	0.3027	0.0027
GALNTL6	4	172971705	172971749	ag_LACat|INSIDE		0.3582	0.0003
GANC	15	40353509	40353556	ag_LACat|DIVERGENT_PROMOTER	CpG: 15	0.3844	0.0005
GANC	15	40353618	40353671	ag_LACat|DIVERGENT_PROMOTER	CpG: 15	0.6991	0.0181
GAS1	9	88753418	88753474	ag_LACat|PROMOTER	CpG: 17	0.3945	0.0339
GAS1	9	88750334	88750385	ag_LACat|INSIDE		0.3148	0.0143
GATA2	3	129691660	129691704	ag_LACat|PROMOTER	CpG: 514	0.5117	0.0038
GATA2	3	129692895	129692951	ag_LACat|PROMOTER	CpG: 514	0.6698	0.0206
GATA2	3	129694978	129695023	ag_LACat|PROMOTER		0.2918	0.0339
GATA3	10	8136050	8136094	ag_LACat|DIVERGENT_PROMOTER	CpG: 509	0.2814	0.0323
GATA3	10	8136104	8136163	ag_LACat|DIVERGENT_PROMOTER	CpG: 509	1.0132	0
GATA3	10	8137972	8138017	ag_LACat|INSIDE	CpG: 509	0.3817	0.0035
GATA4	8	11599438	11599490	ag_LACat|INSIDE	CpG: 221	0.4465	0.006
GATA4	8	11598074	11598130	ag_LACat|PROMOTER	CpG: 221	0.3175	0.0336
GATA4	8	11598409	11598453	ag_LACat|PROMOTER	CpG: 221	0.3042	0.0173
GATA4	8	11595585	11595629	ag_LACat|PROMOTER	CpG: 39	0.3743	0.0058
GATA6	18	18003479	18003523	ag_LACat|INSIDE	CpG: 569	0.4255	0.0044
GATA6	18	17999818	17999877	ag_LACat|PROMOTER	CpG: 569	0.499	0.0257
GATA6	18	17999987	18000031	ag_LACat|PROMOTER	CpG: 569	0.3145	0.0096
GATA6	18	18001794	18001849	ag_LACat|PROMOTER	CpG: 569	0.4209	0.0008
GATA6	18	18002945	18002989	ag_LACat|PROMOTER	CpG: 569	0.2895	0.0105
GATAD2B	1	152162830	152162874	ag_LACat|PROMOTER		0.4573	0.0257
GATAD2B	1	152162929	152162973	ag_LACat|PROMOTER		0.4968	0.0053
GBX2	2	236738386	236738445	ag_LACat|DOWNSTREAM	CpG: 518	0.3573	0.0139
GBX2	2	236742543	236742602	ag_LACat|PROMOTER	CpG: 518	0.5303	0.0083
GBX2	2	236742751	236742801	ag_LACat|PROMOTER	CpG: 518	0.4123	0.0162
GBX2	2	236742839	236742898	ag_LACat|PROMOTER	CpG: 518	0.5629	0.0065
GCDH	19	12863499	12863543	ag_LACat|INSIDE	CpG: 18	0.2968	0.0418
GCDH	19	12862622	12862670	ag_LACat|DIVERGENT_PROMOTER		0.3448	0.0056
GCLM	1	94147985	94148035	ag_LACat|PROMOTER	CpG: 132	0.3383	0.0466
GDA	9	73954072	73954116	ag_LACat|PROMOTER	CpG: 71	0.397	0.0184
GDAP1	8	75425322	75425374	ag_LACat|INSIDE	CpG: 48	0.5235	0.0486
GDF6	8	97226016	97226065	ag_LACat|INSIDE	CpG: 106	0.4727	0.0252
GDF6	8	97226850	97226903	ag_LACat|INSIDE	CpG: 106	0.7601	0
GDF6	8	97242888	97242935	ag_LACat|PROMOTER	CpG: 113	0.5126	0.0004
GDF6	8	97242976	97243020	ag_LACat|PROMOTER	CpG: 113	0.4427	0.0008
GDF6	8	97238934	97238978	ag_LACat|INSIDE	CpG: 56	0.5284	0.0171
GDF6	8	97239158	97239212	ag_LACat|INSIDE	CpG: 56	0.4257	0.0352
GDF6	8	97236273	97236324	ag_LACat|INSIDE		0.5258	0.0061
GDF6	8	97239859	97239903	ag_LACat|INSIDE		0.4971	0.0033
GDF6	8	97239919	97239963	ag_LACat|INSIDE		0.4621	0.0077
GDF6	8	97240060	97240115	ag_LACat|INSIDE		0.4371	0.0116
GDI2	10	5894619	5894678	ag_LACat|INSIDE		0.6455	0.0247
GFI1	1	92725247	92725299	ag_LACat|PROMOTER		0.4008	0.0388
GFPT2	5	179712215	179712259	ag_LACat|INSIDE	CpG: 214	0.288	0.0222
GFRA1	10	118022015	118022068	ag_LACat|PROMOTER	CpG: 275	0.5477	0.0095
GFRA1	10	118022620	118022666	ag_LACat|PROMOTER	CpG: 275	0.3184	0.0094
GFRA1	10	118022697	118022750	ag_LACat|PROMOTER	CpG: 275	0.3091	0.0316
GFRA1	10	118022778	118022837	ag_LACat|PROMOTER	CpG: 275	0.5711	0.0011
GFRA1	10	118022933	118022977	ag_LACat|PROMOTER	CpG: 275	0.4693	0.0006
GFRA1	10	118023250	118023295	ag_LACat|PROMOTER	CpG: 275	0.4523	0.0015
GFRA1	10	118023445	118023489	ag_LACat|PROMOTER	CpG: 275	0.3425	0.0007
GGCT	7	30510387	30510441	ag_LACat|INSIDE	CpG: 80	0.5478	0.0217
GGH	8	64114609	64114653	ag_LACat|PROMOTER	CpG: 105	0.3387	0.0488
GGPS1	1	233558304	233558356	ag_LACat|DIVERGENT_PROMOTER	CpG: 166	0.6345	0.0148
GHR	5	42460490	42460548	ag_LACat|INSIDE	CpG: 60	0.3559	0.0034
GHSR	3	173648515	173648559	ag_LACat|INSIDE	CpG: 107	0.2562	0.01
GIN1	5	102483229	102483288	ag_LACat|INSIDE		0.6039	0.0252
GINS3	16	56983704	56983748	ag_LACat|PROMOTER	CpG: 64	0.3087	0.0035
GIT1	17	24942335	24942384	ag_LACat|DIVERGENT_PROMOTER	CpG: 24	0.3516	0.0106
GJA3	13	19632772	19632826	ag_LACat|INSIDE		0.652	0.0015
GJB2	13	19664510	19664562	ag_LACat|INSIDE	CpG: 145	0.3826	0.0307
GKAP1	9	85621855	85621904	ag_LACat|INSIDE	CpG: 135	0.4927	0.024
GLCE	15	67240715	67240759	ag_LACat|INSIDE	CpG: 123	0.2874	0.0242
GLI1	12	56141450	56141494	ag_LACat|INSIDE		0.5904	0.0157
GLI1	12	56142320	56142364	ag_LACat|INSIDE		0.8524	0.0044
GLRA1	5	151284745	151284791	ag_LACat|PROMOTER	CpG: 41	0.3042	0.0026
GLRA1	5	151285332	151285382	ag_LACat|PROMOTER		0.644	0.0024
GLS2	12	55168754	55168798	ag_LACat|PROMOTER	CpG: 94	0.3617	0.0078
GLTPD2	17	4639471	4639515	ag_LACat|INSIDE	CpG: 164	0.4171	0.0321
GLUL	1	180626448	180626497	ag_LACat|INSIDE	CpG: 169	0.4766	0.0246
GLUL	1	180626262	180626313	ag_LACat|INSIDE		0.6573	0.0147
GMIP	19	19609164	19609208	ag_LACat|INSIDE		0.3435	0.0479
GNAI1	7	79601749	79601793	ag_LACat|PROMOTER	CpG: 103	0.4898	0.0093
GNAI1	7	79602844	79602893	ag_LACat|INSIDE		0.3922	0.0243
GNAI1	7	79601635	79601679	ag_LACat|PROMOTER		0.3659	0.0192
GNG12	1	68071919	68071965	ag_LACat|PROMOTER		0.4745	0.0011
GNG2	14	51397252	51397311	ag_LACat|INSIDE		0.6021	0.0181
GNG4	1	233878747	233878806	ag_LACat|INSIDE	CpG: 203	0.5011	0.0385
GOLGA4	3	37260293	37260340	ag_LACat|INSIDE		0.5631	0.015
GOLGA7	8	41467605	41467649	ag_LACat|INSIDE	CpG: 76	0.2783	0.0309
GOLGA8B	15	32663650	32663694	ag_LACat|PROMOTER	CpG: 155	0.2815	0.0062
GOLSYN	8	110772533	110772577	ag_LACat|INSIDE		0.3362	0.0022
GON4L	1	154093476	154093520	ag_LACat|INSIDE		0.3593	0.0299
GOPC	6	118030503	118030550	ag_LACat|PROMOTER	CpG: 55	0.6571	0.0224
GOPC	6	118030602	118030646	ag_LACat|PROMOTER	CpG: 55	0.5743	0.0061
GORASP2	2	171538235	171538279	ag_LACat|DOWNSTREAM	CpG: 59	0.2611	0.0463
GPBP1L1	1	45925580	45925637	ag_LACat|DIVERGENT_PROMOTER	CpG: 116	0.5756	0.0224
GPHN	14	66045929	66045980	ag_LACat|INSIDE	CpG: 170	0.6927	0.0005
GPR108	19	6688818	6688877	ag_LACat|DIVERGENT_PROMOTER		0.8673	0.0013
GPR108	19	6688151	6688201	ag_LACat|INSIDE		0.4909	0.0016
GPR123	10	134794535	134794579	ag_LACat|INSIDE	CpG: 20	0.3216	0.0004
GPR125	4	22127031	22127075	ag_LACat|PROMOTER	CpG: 98	0.447	0
GPR139	16	19993160	19993204	ag_LACat|PROMOTER		0.2769	0.0044
GPR148	2	131201962	131202010	ag_LACat|PROMOTER		0.2509	0.0389
GPR177	1	68471057	68471108	ag_LACat|PROMOTER		0.5605	0.0114
GPR83	11	93773895	93773942	ag_LACat|INSIDE	CpG: 64	0.2578	0.0022
GPR98	5	89890359	89890403	ag_LACat|INSIDE	CpG: 56	0.3727	0.0213
GPRC5B	16	19803849	19803893	ag_LACat|PROMOTER	CpG: 159	0.3743	0.02
GPRC5B	16	19803911	19803955	ag_LACat|PROMOTER	CpG: 159	0.3535	0.0056
GPRC5B	16	19803983	19804027	ag_LACat|PROMOTER	CpG: 159	0.3791	0.0123
GPRC5B	16	19804279	19804323	ag_LACat|PROMOTER	CpG: 159	0.3533	0.0025
GPRC5C	17	69938929	69938978	ag_LACat|PROMOTER	CpG: 191	0.4484	0.0161
GRB10	7	50829013	50829072	ag_LACat|PROMOTER	CpG: 21	0.3845	0.0349
GRB10	7	50827818	50827862	ag_LACat|INSIDE		0.3858	0.0032
GREM1	15	30798226	30798270	ag_LACat|INSIDE	CpG: 209	0.3999	0.0212
GREM1	15	30797034	30797078	ag_LACat|PROMOTER	CpG: 209	0.3013	0.0375
GRIA2	4	158362792	158362836	ag_LACat|INSIDE	CpG: 57	0.2878	0.0014
GRIA2	4	158362950	158362995	ag_LACat|INSIDE	CpG: 57	0.3811	0.004
GRIA2	4	158362237	158362283	ag_LACat|INSIDE		0.2908	0.0011
GRIA2	4	158362296	158362347	ag_LACat|INSIDE		0.32	0.0004
GRIA2	4	158362384	158362440	ag_LACat|INSIDE		0.3805	0.0004
GRIA2	4	158362685	158362729	ag_LACat|INSIDE		0.3439	0.0014
GRIA4	11	104986291	104986335	ag_LACat|PROMOTER		0.3302	0.0027
GRID1	10	88114328	88114372	ag_LACat|INSIDE	CpG: 356	0.2588	0.0338
GRID1	10	88115455	88115499	ag_LACat|INSIDE	CpG: 356	0.3112	0.0028
GRIK2	6	101957122	101957166	ag_LACat|INSIDE	CpG: 78	0.301	0.0039
GRIK2	6	101957400	101957444	ag_LACat|INSIDE	CpG: 78	0.2719	0.0289
GRIK2	6	101953862	101953917	ag_LACat|INSIDE		0.3287	0.0407
GRIK2	6	101954453	101954509	ag_LACat|INSIDE		0.9079	0.0005
GRIK2	6	101957709	101957768	ag_LACat|INSIDE		0.5913	0.0084
GRIK3	1	37273585	37273644	ag_LACat|PROMOTER		0.5319	0.0153
GRIN2A	16	10181947	10182000	ag_LACat|INSIDE	CpG: 278	0.2568	0.0035
GRIN2C	17	70367470	70367521	ag_LACat|INSIDE	CpG: 210	0.389	0.0479
GRIN2C	17	70367885	70367934	ag_LACat|PROMOTER	CpG: 210	0.2597	0.0442
GRIN2D	19	53639499	53639543	ag_LACat|INSIDE		0.3837	0.0032
GRIN3A	9	103540061	103540105	ag_LACat|INSIDE	CpG: 115	0.3199	0.0135
GRIN3A	9	103540944	103541003	ag_LACat|PROMOTER		0.5607	0.0001
GRK5	10	120957431	120957475	ag_LACat|INSIDE	CpG: 140	0.366	0.0055
GRM8	7	126680528	126680586	ag_LACat|PROMOTER	CpG: 234	0.3951	0.0067
GRRP1	1	26360622	26360666	ag_LACat|INSIDE	CpG: 82	0.3291	0.0005
GSC	14	94304437	94304481	ag_LACat|INSIDE	CpG: 191	0.3304	0.0109
GSC	14	94304729	94304776	ag_LACat|INSIDE	CpG: 191	0.7056	0.0004
GSC	14	94310095	94310154	ag_LACat|PROMOTER		0.3003	0.045
GSC	14	94310330	94310387	ag_LACat|PROMOTER		0.3378	0.0013
GSC2	22	17516926	17516978	ag_LACat|INSIDE	CpG: 202	0.2594	0.0208
GSS	20	33006809	33006853	ag_LACat|INSIDE	CpG: 63	0.2542	0.0115
GSTM3	1	110083816	110083865	ag_LACat|INSIDE		0.289	0.029
GSX1	13	27266174	27266218	ag_LACat|DOWNSTREAM	CpG: 152	0.3396	0.0027
GSX1	13	27266295	27266339	ag_LACat|DOWNSTREAM	CpG: 152	0.4405	0.0016
GSX1	13	27265511	27265555	ag_LACat|INSIDE	CpG: 152	0.4571	0
GSX1	13	27265647	27265691	ag_LACat|INSIDE	CpG: 152	0.342	0
GSX1	13	27265836	27265881	ag_LACat|INSIDE	CpG: 152	0.286	0.0279
GSX1	13	27264057	27264101	ag_LACat|PROMOTER		0.2896	0.0162
GSX1	13	27264440	27264499	ag_LACat|PROMOTER		0.3204	0.0086
GSX2	4	54662040	54662096	ag_LACat|INSIDE	CpG: 139	0.4867	0.0338
GSX2	4	54662281	54662332	ag_LACat|INSIDE	CpG: 139	0.3964	0.0237
GSX2	4	54670367	54670426	ag_LACat|DOWNSTREAM	CpG: 56	0.493	0.0408
GTF2A1	14	80756078	80756137	ag_LACat|INSIDE		0.6241	0.0152
GTF2E2	8	30635469	30635528	ag_LACat|PROMOTER	CpG: 80	0.3828	0.0438
GTF2E2	8	30634585	30634644	ag_LACat|INSIDE		0.571	0.0384
GTF2H4	6	30989799	30989858	ag_LACat|INSIDE	CpG: 71	0.386	0.0494
GTF3C4	9	134534771	134534821	ag_LACat|PROMOTER		0.2862	0.0143
GTPBP1	22	37431727	37431772	ag_LACat|DIVERGENT_PROMOTER	CpG: 87	0.3931	0.0027
GTSE1	22	45071323	45071367	ag_LACat|INSIDE	CpG: 100	0.4771	0.0445
GULP1	2	188865120	188865164	ag_LACat|PROMOTER	CpG: 108	0.4999	0.0195
GULP1	2	188865307	188865360	ag_LACat|PROMOTER	CpG: 108	0.3862	0.0042
H1F0	22	36531551	36531595	ag_LACat|INSIDE	CpG: 89	0.2501	0.0456
H1F0	22	36529029	36529088	ag_LACat|PROMOTER		0.5463	0.0439
H2AFJ	12	14818759	14818803	ag_LACat|INSIDE	CpG: 69	0.2747	0.0108
H2AFX	11	118471533	118471577	ag_LACat|PROMOTER	CpG: 135	0.3578	0.0001
H2AFY	5	134761937	134761995	ag_LACat|INSIDE	CpG: 117	0.4131	0.0014
H2AFY	5	134763161	134763205	ag_LACat|PROMOTER		0.4307	0.0258
H3F3B	17	71287122	71287166	ag_LACat|INSIDE	CpG: 134	0.3322	0.0272
HABP4	9	98253338	98253397	ag_LACat|INSIDE		0.5	0.0022
HAGHL	16	716709	716753	ag_LACat|DIVERGENT_PROMOTER	CpG: 261	0.3311	0.0268
HAND1	5	153837993	153838037	ag_LACat|INSIDE	CpG: 145	0.3181	0.012
HAND1	5	153842535	153842586	ag_LACat|PROMOTER	CpG: 32	0.4007	0.0063
HAND1	5	153833414	153833463	ag_LACat|DOWNSTREAM	CpG: 38	0.3893	0.0201
HAND1	5	153833494	153833538	ag_LACat|DOWNSTREAM	CpG: 38	0.4017	0.0111
HAND1	5	153833605	153833649	ag_LACat|DOWNSTREAM	CpG: 38	0.3148	0.0131
HAND1	5	153836233	153836277	ag_LACat|INSIDE	CpG: 66	0.3374	0.0339
HAND2	4	174686638	174686682	ag_LACat|INSIDE	CpG: 122	0.3062	0.0059
HAND2	4	174674644	174674701	ag_LACat|DOWNSTREAM	CpG: 35	0.4163	0.0155
HAND2	4	174674711	174674757	ag_LACat|DOWNSTREAM	CpG: 35	0.5344	0.0015
HAND2	4	174676434	174676478	ag_LACat|DOWNSTREAM	CpG: 36	0.3581	0.0004
HAND2	4	174679881	174679940	ag_LACat|DOWNSTREAM	CpG: 57	0.61	0.0128
HAND2	4	174680114	174680162	ag_LACat|DOWNSTREAM	CpG: 57	0.423	0.022
HAND2	4	174680284	174680328	ag_LACat|DOWNSTREAM	CpG: 57	0.2899	0.0129
HAND2	4	174680335	174680384	ag_LACat|DOWNSTREAM	CpG: 57	0.5248	0.0094
HAND2	4	174676827	174676886	ag_LACat|DOWNSTREAM		0.406	0.0003
HAPLN1	5	83053867	83053911	ag_LACat|PROMOTER	CpG: 52	0.2717	0.0186
HAPLN3	15	87239601	87239645	ag_LACat|INSIDE	CpG: 61	0.3215	0.0028
HAS1	19	56914224	56914268	ag_LACat|INSIDE	CpG: 74	0.2739	0.0056
HAS1	19	56914568	56914612	ag_LACat|INSIDE	CpG: 74	0.3057	0.0052
HAS2AS	8	122720961	122721008	ag_LACat|INSIDE	CpG: 64	0.4161	0.0303
HAS2AS	8	122721752	122721809	ag_LACat|INSIDE		0.4261	0.0409
HBP1	7	106596094	106596138	ag_LACat|PROMOTER		0.2991	0.0409
HCG11	6	26628801	26628845	ag_LACat|PROMOTER		0.5919	0.0008
HCK	20	30103495	30103549	ag_LACat|PROMOTER		0.284	0.004
HCN1	5	45731177	45731225	ag_LACat|INSIDE	CpG: 98	0.3536	0.0269
HCRTR2	6	55147384	55147434	ag_LACat|INSIDE		0.4779	0.0066
HDAC2	6	114399156	114399209	ag_LACat|PROMOTER	CpG: 125	0.7283	0.0009
HDAC7	12	46500240	46500284	ag_LACat|PROMOTER	CpG: 94	0.3297	0.0013
HDLBP	2	241860003	241860047	ag_LACat|INSIDE	CpG: 83	0.3117	0.0332
HEATR7A	8	145274344	145274388	ag_LACat|PROMOTER	CpG: 193	0.2803	0.0035
HECA	6	139498846	139498898	ag_LACat|INSIDE		0.532	0.0048
HECTD2	10	93158891	93158950	ag_LACat|PROMOTER		0.5211	0.0098
HECW1	7	43119716	43119760	ag_LACat|INSIDE	CpG: 124	0.3165	0.0122
HECW1	7	43255172	43255216	ag_LACat|INSIDE	CpG: 24	0.272	0.0163
HECW2	2	197166713	197166757	ag_LACat|PROMOTER	CpG: 130	0.3535	0.0458
HELT	4	186174734	186174779	ag_LACat|PROMOTER	CpG: 36	0.5441	0.0112
HERC4	10	69504193	69504252	ag_LACat|INSIDE		0.6742	0.0093
HES1	3	195337208	195337267	ag_LACat|INSIDE	CpG: 108	0.4625	0.0435
HES1	3	195337932	195337977	ag_LACat|INSIDE	CpG: 108	0.3069	0.029
HES7	17	7966436	7966480	ag_LACat|INSIDE	CpG: 172	0.2627	0.0472
HES7	17	7969736	7969784	ag_LACat|PROMOTER	CpG: 20	0.5187	0.0042
HES7	17	7965309	7965358	ag_LACat|INSIDE		0.3781	0.0395
HEY2	6	126110839	126110897	ag_LACat|PROMOTER	CpG: 230	0.3857	0.0491
HEY2	6	126109509	126109553	ag_LACat|PROMOTER		0.2555	0.0139
HEY2	6	126109998	126110057	ag_LACat|PROMOTER		0.5775	0.0253
HFE2	1	144126849	144126893	ag_LACat|INSIDE	CpG: 26	0.3367	0.0046
HFE2	1	144126975	144127019	ag_LACat|INSIDE	CpG: 26	0.323	0.0391
HHEX	10	94441454	94441507	ag_LACat|INSIDE	CpG: 34	0.6556	0.0018
HHEX	10	94441725	94441772	ag_LACat|INSIDE		0.3371	0.0161
HHIPL1	14	99196466	99196511	ag_LACat|INSIDE		0.2698	0.0231
HIC1	17	1899977	1900024	ag_LACat|PROMOTER	CpG: 764	0.2561	0.0171
HIF1A	14	61232933	61232989	ag_LACat|INSIDE	CpG: 117	0.479	0.0368
HINT2	9	35805538	35805582	ag_LACat|PROMOTER		0.3154	0.0165
HINT3	6	126319404	126319460	ag_LACat|PROMOTER		0.4935	0.0258
HIP1R	12	121886725	121886776	ag_LACat|INSIDE	CpG: 103	0.5765	0.0351
HIRIP3	16	29914745	29914792	ag_LACat|INSIDE	CpG: 118	0.3997	0.0484
HIST1H1C	6	26163628	26163687	ag_LACat|DOWNSTREAM		0.4872	0.0448
HIST1H1D	6	26343319	26343378	ag_LACat|DIVERGENT_PROMOTER		0.5099	0.0119
HIST1H2AD	6	26307433	26307488	ag_LACat|DIVERGENT_PROMOTER	CpG: 33	0.4547	0.0035
HIST1H2AK	6	27914102	27914161	ag_LACat|DIVERGENT_PROMOTER	CpG: 79	0.7167	0.0127
HIST1H2BO	6	27969319	27969369	ag_LACat|INSIDE	CpG: 24	0.3657	0.0454
HIST1H2BO	6	27970429	27970483	ag_LACat|DOWNSTREAM		0.665	0.0362
HIST1H2BO	6	27970691	27970745	ag_LACat|DOWNSTREAM		0.7346	0.0181
HIST1H3C	6	26153606	26153652	ag_LACat|INSIDE	CpG: 38	0.3764	0.0426
HIST1H3C	6	26154017	26154065	ag_LACat|INSIDE		0.5445	0.0055
HIST1H3D	6	26305233	26305277	ag_LACat|INSIDE	CpG: 42	0.7463	0.0417
HIST1H3D	6	26305469	26305528	ag_LACat|INSIDE	CpG: 42	0.8863	0.0099
HIST1H3D	6	26305754	26305813	ag_LACat|INSIDE		0.5615	0.0016
HIST1H3D	6	26305839	26305898	ag_LACat|INSIDE		0.6775	0.0064
HIST1H3F	6	26358606	26358653	ag_LACat|INSIDE	CpG: 35	0.8969	0.0001
HIST1H3F	6	26358916	26358975	ag_LACat|DIVERGENT_PROMOTER		0.7235	0.0007
HIST1H3F	6	26359151	26359210	ag_LACat|DIVERGENT_PROMOTER		0.3072	0.027
HIST1H3H	6	27886694	27886748	ag_LACat|DOWNSTREAM		0.5703	0.0015
HIST1H3H	6	27886236	27886286	ag_LACat|INSIDE		0.3945	0.0197
HIST1H3J	6	27966207	27966253	ag_LACat|INSIDE	CpG: 38	0.3403	0.0167
HIST1H3J	6	27966083	27966134	ag_LACat|INSIDE		0.5959	0.0006
HIST1H4C	6	26212214	26212258	ag_LACat|INSIDE	CpG: 29	0.3767	0.0139
HIST1H4D	6	26297274	26297324	ag_LACat|PROMOTER	CpG: 30	0.6655	0.0028
HIST1H4H	6	26393688	26393745	ag_LACat|PROMOTER	CpG: 40	0.4073	0.0048
HIST2H2BA	1	120706407	120706451	ag_LACat|PROMOTER	CpG: 42	0.2552	0.0222
HIST2H3A	1	148079159	148079203	ag_LACat|INSIDE	CpG: 288	0.2951	0.0303
HIST3H2A	1	226712146	226712197	ag_LACat|INSIDE	CpG: 114	0.7553	0.0137
HIST4H4	12	14814271	14814315	ag_LACat|DOWNSTREAM	CpG: 86	0.4331	0.0013
HK2	2	74915972	74916023	ag_LACat|INSIDE	CpG: 179	0.4175	0.0123
HLA-B	6	31433046	31433090	ag_LACat|PROMOTER	CpG: 126	0.3029	0.0018
HLA-DQB2	6	32837485	32837530	ag_LACat|INSIDE	CpG: 53	0.2766	0.0095
HMGA2	12	64504842	64504890	ag_LACat|INSIDE	CpG: 203	0.3916	0.0015
HMGB1	13	29936108	29936167	ag_LACat|INSIDE		0.6884	0.0042
HMGB1	13	29936247	29936304	ag_LACat|INSIDE		0.8146	0.0006
HMGB2	4	174492325	174492369	ag_LACat|PROMOTER	CpG: 156	0.4979	0.0053
HMGCS1	5	43349416	43349466	ag_LACat|PROMOTER	CpG: 68	0.7067	0.0035
HMGN1	21	39642114	39642159	ag_LACat|INSIDE	CpG: 125	0.288	0.0441
HMGN1	21	39642001	39642052	ag_LACat|INSIDE		0.3611	0.0347
HMGN3	6	80000458	80000506	ag_LACat|INSIDE	CpG: 85	0.4505	0.0395
HMGN4	6	26646963	26647010	ag_LACat|INSIDE	CpG: 42	0.3867	0.0479
HMGN4	6	26646460	26646504	ag_LACat|PROMOTER	CpG: 42	0.2861	0.0029
HMX2	10	124898372	124898416	ag_LACat|INSIDE	CpG: 278	0.4473	0.0103
HMX2	10	124898445	124898489	ag_LACat|INSIDE	CpG: 278	0.4488	0.0264
HMX2	10	124898519	124898566	ag_LACat|INSIDE	CpG: 278	0.4524	0.0111
HMX2	10	124898683	124898733	ag_LACat|INSIDE	CpG: 278	0.5732	0.0025
HMX2	10	124899574	124899620	ag_LACat|INSIDE	CpG: 278	0.4956	0.0051
HMX2	10	124899721	124899780	ag_LACat|INSIDE	CpG: 278	0.6082	0.0045
HMX2	10	124899844	124899892	ag_LACat|INSIDE	CpG: 278	0.529	0.035
HMX2	10	124895821	124895874	ag_LACat|PROMOTER	CpG: 52	0.4178	0.0219
HMX2	10	124893115	124893159	ag_LACat|PROMOTER		0.5399	0.0051
HMX2	10	124893191	124893236	ag_LACat|PROMOTER		0.347	0.0248
HMX2	10	124893336	124893393	ag_LACat|PROMOTER		0.5298	0.0165
HMX2	10	124893928	124893987	ag_LACat|PROMOTER		0.5967	0.0266
HMX2	10	124894038	124894097	ag_LACat|PROMOTER		0.7096	0.0051
HMX2	10	124894854	124894899	ag_LACat|PROMOTER		0.7195	0.0001
HMX3	10	124886251	124886295	ag_LACat|INSIDE	CpG: 300	0.3159	0.0118
HMX3	10	124886684	124886728	ag_LACat|INSIDE	CpG: 300	0.4838	0.0025
HMX3	10	124882512	124882565	ag_LACat|PROMOTER	CpG: 71	0.4055	0.0185
HMX3	10	124882948	124882992	ag_LACat|PROMOTER	CpG: 71	0.4385	0.0016
HMX3	10	124883060	124883104	ag_LACat|PROMOTER	CpG: 71	0.2651	0.0296
HN1	17	70662424	70662468	ag_LACat|PROMOTER	CpG: 102	0.4134	0.0453
HNF1B	17	33176595	33176651	ag_LACat|INSIDE	CpG: 238	0.3389	0.0442
HNF1B	17	33177756	33177804	ag_LACat|INSIDE	CpG: 238	0.4179	0.0168
HNRNPA1	12	52960484	52960543	ag_LACat|DIVERGENT_PROMOTER	CpG: 77	0.5314	0.0109
HNRNPA2B1	7	26206937	26206981	ag_LACat|DIVERGENT_PROMOTER	CpG: 240	0.4608	0.0039
HNRNPA2B1	7	26207162	26207206	ag_LACat|DIVERGENT_PROMOTER	CpG: 240	0.5451	0.0085
HNRNPA2B1	7	26206169	26206228	ag_LACat|INSIDE	CpG: 240	0.7514	0.0013
HNRNPH1	5	178983780	178983824	ag_LACat|PROMOTER	CpG: 169	0.2621	0.0022
HNRPLL	2	38682564	38682620	ag_LACat|INSIDE	CpG: 169	0.4285	0.0004
HOTAIR	12	52646637	52646681	ag_LACat|INSIDE	CpG: 25	0.3573	0.0138
HOTAIR	12	52641417	52641461	ag_LACat|DOWNSTREAM	CpG: 94	0.4823	0.0002
HOTAIR	12	52646573	52646622	ag_LACat|INSIDE		0.2646	0.0392
HOXA10	7	27180430	27180486	ag_LACat|INSIDE	CpG: 183	0.8432	0.0001
HOXA10	7	27180516	27180560	ag_LACat|PROMOTER	CpG: 183	0.337	0.0128
HOXA10	7	27180591	27180644	ag_LACat|PROMOTER	CpG: 183	0.4897	0.007
HOXA10	7	27178010	27178061	ag_LACat|INSIDE		0.2566	0.0277
HOXA11	7	27191013	27191057	ag_LACat|INSIDE	CpG: 33	0.3982	0.0212
HOXA11	7	27191071	27191115	ag_LACat|INSIDE	CpG: 33	0.4953	0.0005
HOXA11	7	27191153	27191197	ag_LACat|INSIDE		0.3227	0.0004
HOXA11AS	7	27199023	27199080	ag_LACat|DOWNSTREAM	CpG: 114	0.6286	0.0081
HOXA11AS	7	27191938	27191982	ag_LACat|INSIDE	CpG: 41	0.3603	0.0223
HOXA11AS	7	27192002	27192052	ag_LACat|INSIDE	CpG: 41	0.5401	0.0077
HOXA11AS	7	27194254	27194298	ag_LACat|INSIDE	CpG: 97	0.2872	0.0197
HOXA11AS	7	27194341	27194385	ag_LACat|INSIDE	CpG: 97	0.3279	0.0015
HOXA11AS	7	27194416	27194466	ag_LACat|INSIDE	CpG: 97	0.522	0.0115
HOXA11AS	7	27194479	27194523	ag_LACat|INSIDE	CpG: 97	0.4662	0.0105
HOXA11AS	7	27194564	27194608	ag_LACat|INSIDE	CpG: 97	0.4827	0.0018
HOXA11AS	7	27194644	27194688	ag_LACat|INSIDE	CpG: 97	0.5059	0.0019
HOXA11AS	7	27194692	27194740	ag_LACat|INSIDE	CpG: 97	0.5285	0.0221
HOXA11AS	7	27194798	27194842	ag_LACat|INSIDE	CpG: 97	0.4015	0.0126
HOXA11AS	7	27194930	27194983	ag_LACat|INSIDE	CpG: 97	0.5897	0.0207
HOXA11AS	7	27194994	27195046	ag_LACat|INSIDE	CpG: 97	0.5124	0.0208
HOXA11AS	7	27195090	27195134	ag_LACat|INSIDE	CpG: 97	0.5644	0.0007
HOXA11AS	7	27195376	27195422	ag_LACat|INSIDE	CpG: 97	0.5398	0.0028
HOXA13	7	27205176	27205220	ag_LACat|INSIDE	CpG: 113	0.2961	0.0007
HOXA13	7	27205277	27205321	ag_LACat|INSIDE	CpG: 113	0.5339	0
HOXA13	7	27205337	27205381	ag_LACat|INSIDE	CpG: 113	0.4584	0.0006
HOXA13	7	27205391	27205435	ag_LACat|INSIDE	CpG: 113	0.2778	0.0122
HOXA13	7	27205523	27205567	ag_LACat|INSIDE	CpG: 113	0.546	0.0046
HOXA13	7	27206630	27206674	ag_LACat|PROMOTER	CpG: 113	0.3947	0.0001
HOXA13	7	27206716	27206762	ag_LACat|PROMOTER	CpG: 113	0.9236	0.0037
HOXA13	7	27206821	27206865	ag_LACat|PROMOTER	CpG: 113	1.0029	0.0037
HOXA13	7	27211217	27211261	ag_LACat|PROMOTER	CpG: 69	0.4731	0.0025
HOXA13	7	27199626	27199670	ag_LACat|DOWNSTREAM		0.3022	0.0061
HOXA3	7	27119674	27119726	ag_LACat|INSIDE	CpG: 46	0.3895	0.0289
HOXA4	7	27136856	27136915	ag_LACat|INSIDE	CpG: 87	0.4052	0.001
HOXA6	7	27153441	27153487	ag_LACat|INSIDE	CpG: 63	0.2631	0.0404
HOXA6	7	27153549	27153593	ag_LACat|INSIDE	CpG: 63	0.2628	0.0307
HOXA6	7	27153636	27153681	ag_LACat|INSIDE	CpG: 63	0.2885	0.0154
HOXA6	7	27153706	27153750	ag_LACat|INSIDE	CpG: 63	0.3565	0.0083
HOXA6	7	27153795	27153839	ag_LACat|INSIDE	CpG: 63	0.4415	0.0026
HOXA6	7	27153907	27153966	ag_LACat|PROMOTER	CpG: 63	0.4077	0.0027
HOXA6	7	27153983	27154027	ag_LACat|PROMOTER	CpG: 63	0.2518	0.0111
HOXA6	7	27156811	27156855	ag_LACat|PROMOTER	CpG: 72	0.2669	0.0062
HOXA6	7	27156947	27156991	ag_LACat|PROMOTER	CpG: 72	0.3641	0.0227
HOXA6	7	27157018	27157062	ag_LACat|PROMOTER	CpG: 72	0.4743	0.0016
HOXA6	7	27157178	27157222	ag_LACat|PROMOTER	CpG: 72	0.4434	0.0007
HOXA6	7	27157244	27157290	ag_LACat|PROMOTER	CpG: 72	0.4478	0.0002
HOXA6	7	27157320	27157376	ag_LACat|PROMOTER	CpG: 72	0.7224	0
HOXA6	7	27157408	27157452	ag_LACat|PROMOTER	CpG: 72	0.273	0.0014
HOXA6	7	27157578	27157622	ag_LACat|PROMOTER	CpG: 72	0.6996	0.001
HOXA6	7	27156743	27156788	ag_LACat|PROMOTER		0.8874	0
HOXA6	7	27157648	27157697	ag_LACat|PROMOTER		0.2732	0.0036
HOXA6	7	27157816	27157873	ag_LACat|PROMOTER		0.4831	0.027
HOXA6	7	27158520	27158564	ag_LACat|PROMOTER		0.3735	0.0135
HOXA6	7	27158718	27158777	ag_LACat|PROMOTER		0.5565	0.0002
HOXA6	7	27158951	27159003	ag_LACat|PROMOTER		0.5917	0.0007
HOXA6	7	27159024	27159068	ag_LACat|PROMOTER		0.3092	0.0023
HOXA6	7	27159410	27159469	ag_LACat|PROMOTER		0.2866	0.0318
HOXA7	7	27162487	27162531	ag_LACat|INSIDE	CpG: 91	0.5823	0.0003
HOXA7	7	27162593	27162637	ag_LACat|INSIDE	CpG: 91	0.8349	0.0002
HOXA7	7	27162656	27162715	ag_LACat|INSIDE	CpG: 91	0.8031	0.0005
HOXA7	7	27162728	27162787	ag_LACat|INSIDE	CpG: 91	0.7709	0.0008
HOXA7	7	27162783	27162827	ag_LACat|INSIDE	CpG: 91	0.5984	0.0003
HOXA7	7	27162897	27162941	ag_LACat|PROMOTER	CpG: 91	0.6355	0.0004
HOXA9	7	27170556	27170600	ag_LACat|INSIDE	CpG: 201	0.4022	0.0161
HOXA9	7	27171633	27171683	ag_LACat|INSIDE	CpG: 201	0.5376	0.0183
HOXA9	7	27171785	27171844	ag_LACat|PROMOTER	CpG: 201	0.4848	0.0036
HOXA9	7	27171873	27171930	ag_LACat|PROMOTER	CpG: 201	0.5579	0.0001
HOXA9	7	27171960	27172019	ag_LACat|PROMOTER	CpG: 201	0.4345	0.0105
HOXA9	7	27172778	27172826	ag_LACat|PROMOTER	CpG: 201	0.3008	0.002
HOXA9	7	27175353	27175397	ag_LACat|PROMOTER	CpG: 53	0.3069	0.0039
HOXA9	7	27175593	27175637	ag_LACat|PROMOTER	CpG: 53	0.4771	0.0021
HOXA9	7	27175652	27175699	ag_LACat|PROMOTER	CpG: 53	0.444	0.011
HOXB1	17	43959561	43959605	ag_LACat|DOWNSTREAM	CpG: 51	0.3149	0.0172
HOXB13	17	44159260	44159305	ag_LACat|INSIDE	CpG: 21	0.3782	0.0057
HOXB13	17	44160535	44160579	ag_LACat|INSIDE	CpG: 46	0.3305	0.0091
HOXB2	17	43977228	43977285	ag_LACat|INSIDE		0.7153	0.0015
HOXB3	17	43987966	43988017	ag_LACat|INSIDE		0.4564	0.0437
HOXB5	17	44024814	44024864	ag_LACat|INSIDE		0.5167	0.0265
HOXB6	17	44029102	44029146	ag_LACat|INSIDE	CpG: 54	0.2714	0.0184
HOXB7	17	44043691	44043735	ag_LACat|PROMOTER	CpG: 102	0.4282	0.0448
HOXB8	17	44046528	44046572	ag_LACat|INSIDE	CpG: 57	0.255	0.0274
HOXB8	17	44047474	44047533	ag_LACat|PROMOTER		0.3165	0.0086
HOXB8	17	44047908	44047963	ag_LACat|PROMOTER		0.4111	0.035
HOXB8	17	44048193	44048252	ag_LACat|PROMOTER		0.3411	0.0038
HOXB8	17	44048374	44048433	ag_LACat|PROMOTER		0.2805	0.0123
HOXB9	17	44058840	44058891	ag_LACat|PROMOTER	CpG: 168	0.4602	0.0168
HOXC10	12	52665618	52665663	ag_LACat|INSIDE	CpG: 109	0.4565	0.0001
HOXC10	12	52666502	52666552	ag_LACat|INSIDE		0.5295	0.0027
HOXC11	12	52653382	52653426	ag_LACat|INSIDE	CpG: 165	0.4494	0.0001
HOXC11	12	52653449	52653493	ag_LACat|INSIDE	CpG: 165	0.3086	0.0005
HOXC11	12	52653509	52653553	ag_LACat|INSIDE	CpG: 165	0.3331	0.0001
HOXC11	12	52655269	52655320	ag_LACat|INSIDE	CpG: 165	0.494	0.014
HOXC11	12	52655370	52655428	ag_LACat|INSIDE	CpG: 165	0.5111	0.0031
HOXC12	12	52629944	52629988	ag_LACat|PROMOTER	CpG: 22	0.4113	0.0485
HOXC12	12	52631994	52632038	ag_LACat|PROMOTER	CpG: 33	0.3537	0.0165
HOXC13	12	52611115	52611162	ag_LACat|PROMOTER		0.3868	0.024
HOXC13	12	52615811	52615862	ag_LACat|PROMOTER		0.4609	0.02
HOXC13	12	52615930	52615975	ag_LACat|PROMOTER		0.7182	0.0044
HOXC6	12	52709874	52709924	ag_LACat|INSIDE	CpG: 31	0.3468	0.0043
HOXC6	12	52709965	52710012	ag_LACat|INSIDE	CpG: 31	0.345	0.0011
HOXC6	12	52697965	52698009	ag_LACat|INSIDE	CpG: 32	0.2534	0.0276
HOXC6	12	52699663	52699714	ag_LACat|PROMOTER		0.3496	0.0168
HOXC6	12	52706892	52706951	ag_LACat|PROMOTER		0.5738	0.0224
HOXC8	12	52689320	52689364	ag_LACat|INSIDE	CpG: 53	0.3568	0.0451
HOXC9	12	52680257	52680308	ag_LACat|INSIDE	CpG: 118	0.5194	0.0014
HOXC9	12	52680360	52680404	ag_LACat|INSIDE	CpG: 118	0.4111	0.0018
HOXC9	12	52680429	52680473	ag_LACat|INSIDE	CpG: 118	0.2856	0.0012
HOXC9	12	52680899	52680943	ag_LACat|INSIDE	CpG: 118	0.3401	0.0007
HOXC9	12	52680051	52680098	ag_LACat|PROMOTER	CpG: 118	0.3872	0.0012
HOXC9	12	52674076	52674120	ag_LACat|PROMOTER	CpG: 68	0.4013	0.0023
HOXC9	12	52674203	52674247	ag_LACat|PROMOTER	CpG: 68	0.2648	0.0069
HOXC9	12	52674321	52674365	ag_LACat|PROMOTER	CpG: 68	0.2721	0.0022
HOXC9	12	52674406	52674450	ag_LACat|PROMOTER	CpG: 68	0.3788	0.0014
HOXC9	12	52674498	52674544	ag_LACat|PROMOTER	CpG: 68	0.3789	0.0012
HOXC9	12	52674989	52675033	ag_LACat|PROMOTER	CpG: 68	0.5109	0.0008
HOXD1	2	176762384	176762434	ag_LACat|INSIDE	CpG: 141	0.4897	0.0006
HOXD1	2	176762575	176762624	ag_LACat|INSIDE	CpG: 141	0.4597	0.0259
HOXD10	2	176689576	176689620	ag_LACat|PROMOTER	CpG: 58	0.3062	0.0271
HOXD10	2	176689680	176689726	ag_LACat|PROMOTER		0.2621	0.0304
HOXD11	2	176681940	176681999	ag_LACat|INSIDE	CpG: 26	0.6487	0.0181
HOXD11	2	176677412	176677468	ag_LACat|PROMOTER	CpG: 59	0.3754	0.0033
HOXD11	2	176677635	176677679	ag_LACat|PROMOTER	CpG: 59	0.2558	0.005
HOXD11	2	176677876	176677920	ag_LACat|PROMOTER	CpG: 59	0.2638	0.0116
HOXD11	2	176677997	176678042	ag_LACat|PROMOTER	CpG: 59	0.3406	0.005
HOXD11	2	176680404	176680448	ag_LACat|INSIDE	CpG: 63	0.4285	0.0018
HOXD11	2	176680151	176680205	ag_LACat|PROMOTER	CpG: 63	0.5339	0
HOXD11	2	176680224	176680270	ag_LACat|PROMOTER	CpG: 63	0.4268	0.0001
HOXD11	2	176682312	176682365	ag_LACat|INSIDE		0.7206	0.0012
HOXD11	2	176673761	176673805	ag_LACat|PROMOTER		0.2932	0.0014
HOXD12	2	176673416	176673460	ag_LACat|INSIDE	CpG: 118	0.2573	0.0076
HOXD12	2	176673576	176673625	ag_LACat|INSIDE	CpG: 118	0.3637	0.0022
HOXD12	2	176672411	176672455	ag_LACat|PROMOTER	CpG: 118	0.2766	0.0133
HOXD12	2	176672572	176672620	ag_LACat|PROMOTER	CpG: 118	0.263	0.022
HOXD12	2	176672695	176672746	ag_LACat|PROMOTER	CpG: 118	0.2752	0.0054
HOXD13	2	176661354	176661398	ag_LACat|DIVERGENT_PROMOTER	CpG: 54	0.3513	0.0095
HOXD13	2	176661432	176661476	ag_LACat|DIVERGENT_PROMOTER	CpG: 54	0.2816	0.0216
HOXD3	2	176747945	176747998	ag_LACat|DOWNSTREAM	CpG: 30	0.2793	0.0338
HOXD3	2	176737731	176737775	ag_LACat|INSIDE	CpG: 45	0.343	0.016
HOXD3	2	176738131	176738179	ag_LACat|INSIDE	CpG: 45	0.4006	0.0203
HOXD3	2	176733243	176733291	ag_LACat|PROMOTER	CpG: 84	0.3929	0.0011
HOXD3	2	176744562	176744608	ag_LACat|INSIDE	CpG: 95	0.3259	0.0153
HOXD3	2	176745014	176745058	ag_LACat|INSIDE	CpG: 95	0.3677	0.0052
HOXD3	2	176745204	176745248	ag_LACat|INSIDE	CpG: 95	0.3653	0.0016
HOXD3	2	176745442	176745488	ag_LACat|INSIDE	CpG: 95	0.5977	0.0058
HOXD3	2	176745511	176745556	ag_LACat|INSIDE		0.4956	0.0133
HOXD8	2	176713896	176713940	ag_LACat|DOWNSTREAM	CpG: 35	0.4125	0.0001
HOXD8	2	176705543	176705591	ag_LACat|DOWNSTREAM		0.4961	0.0025
HOXD8	2	176705626	176705685	ag_LACat|DOWNSTREAM		0.5025	0.0373
HOXD8	2	176703806	176703856	ag_LACat|INSIDE		0.2506	0.0476
HOXD8	2	176701093	176701150	ag_LACat|PROMOTER		0.5352	0.0031
HPCAL1	2	10361529	10361588	ag_LACat|INSIDE	CpG: 161	0.3426	0.0133
HPSE2	10	100984113	100984165	ag_LACat|INSIDE	CpG: 38	0.3682	0.0279
HPSE2	10	100982240	100982285	ag_LACat|INSIDE	CpG: 42	0.2949	0.0211
HPSE2	10	100982500	100982558	ag_LACat|INSIDE	CpG: 42	0.67	0.0024
HPSE2	10	100982667	100982711	ag_LACat|INSIDE	CpG: 42	0.4881	0.0247
HPSE2	10	100981819	100981863	ag_LACat|INSIDE		0.2678	0.0246
HPSE2	10	100982059	100982118	ag_LACat|INSIDE		0.6359	0.0012
HPSE2	10	100984732	100984783	ag_LACat|INSIDE		0.3523	0.0491
HRASLS	3	194441427	194441471	ag_LACat|PROMOTER	CpG: 84	0.311	0.0001
HRH2	5	175018184	175018228	ag_LACat|INSIDE	CpG: 72	0.2622	0.0248
HRK	12	115801353	115801397	ag_LACat|INSIDE	CpG: 90	0.3971	0.0473
HS2ST1	1	87153565	87153609	ag_LACat|INSIDE	CpG: 101	0.33	0.0462
HS3ST2	16	22732126	22732170	ag_LACat|PROMOTER	CpG: 187	0.5789	0.0001
HS3ST2	16	22732335	22732379	ag_LACat|PROMOTER	CpG: 187	0.4277	0.0002
HS3ST2	16	22732491	22732535	ag_LACat|PROMOTER	CpG: 187	0.5078	0.0003
[truncated: 3,254 more rows]

## Sheet: S2B
Table S2B: List of probes hypomethylated in CLL in comparison to normal CD19+ cells
GENE SYMBOL	CHR	START	STOP	DESCRIPTION	CPG	LOG2FC	P-VALUE
AACS	12	124115622	124115666	ag_LACat|PROMOTER	CpG: 65	-0.2746	0.018
ABCC1	16	16144092	16144141	ag_LACat|INSIDE		-0.2732	0.0313
ABCF3	3	185386929	185386973	ag_LACat|INSIDE	CpG: 92	-0.2518	0.0372
ABO	9	135121351	135121395	ag_LACat|INSIDE	CpG: 69	-0.3315	0.0312
ABR	17	937344	937388	ag_LACat|INSIDE		-0.2704	0.0461
ACD	16	66252251	66252295	ag_LACat|DIVERGENT_PROMOTER	CpG: 172	-0.3298	0.0178
ACTB	7	5536804	5536848	ag_LACat|PROMOTER	CpG: 185	-0.4868	0.0079
ACTL8	1	18025035	18025086	ag_LACat|INSIDE	CpG: 31	-0.2982	0.0335
ACTN4	19	43909352	43909396	ag_LACat|INSIDE	CpG: 26	-0.2811	0.003
ACTR3	2	114363799	114363843	ag_LACat|PROMOTER		-0.2854	0.0135
ACTR3B	7	152087714	152087758	ag_LACat|PROMOTER	CpG: 97	-0.3269	0.0056
ACVR2B	3	38472150	38472194	ag_LACat|INSIDE	CpG: 181	-0.3167	0.0486
ACVRL1	12	50587171	50587215	ag_LACat|PROMOTER	CpG: 78	-0.2686	0.033
ADAMTS15	11	129823938	129823982	ag_LACat|PROMOTER	CpG: 172	-0.3286	0.0046
ADHFE1	8	67514043	67514088	ag_LACat|INSIDE	CpG: 43	-0.3224	0.0221
ADRB2	5	148186338	148186383	ag_LACat|INSIDE	CpG: 42	-0.4733	0.0318
ADRB2	5	148186702	148186746	ag_LACat|INSIDE		-0.2792	0.0278
AFF3	2	100087298	100087342	ag_LACat|INSIDE		-0.2651	0.0163
AGAP2	12	56417697	56417741	ag_LACat|INSIDE	CpG: 97	-0.2526	0.0132
AGBL4	1	49137404	49137448	ag_LACat|INSIDE	CpG: 27	-0.2796	0.0406
AGFG1	2	228044953	228045000	ag_LACat|PROMOTER	CpG: 112	-0.3535	0.0142
AHCY	20	32363026	32363070	ag_LACat|PROMOTER		-0.3065	0.0059
AIDA	1	220950856	220950905	ag_LACat|INSIDE		-0.312	0.0212
AKAP8L	19	15351842	15351891	ag_LACat|INSIDE	CpG: 161	-0.2679	0.0366
ALDH4A1	1	19102127	19102171	ag_LACat|PROMOTER	CpG: 67	-0.3188	0.0416
ALG12	22	48697987	48698037	ag_LACat|INSIDE	CpG: 116	-0.5624	0.0207
ANAPC1	2	112358322	112358366	ag_LACat|PROMOTER	CpG: 63	-0.2667	0.0154
ANKHD1	5	139760859	139760905	ag_LACat|PROMOTER	CpG: 151	-0.4582	0.0317
ANP32E	1	148452573	148452617	ag_LACat|DOWNSTREAM	CpG: 21	-0.4653	0.0173
AP2S1	19	52045929	52045973	ag_LACat|INSIDE	CpG: 49	-0.2886	0.0214
AP4E1	15	48987968	48988012	ag_LACat|PROMOTER	CpG: 100	-0.3219	0.0334
AQP11	11	76978058	76978108	ag_LACat|PROMOTER	CpG: 88	-0.3745	0.0204
AQP11	11	76977956	76978004	ag_LACat|PROMOTER		-0.2508	0.019
AQP12A	2	241289934	241289978	ag_LACat|DOWNSTREAM	CpG: 88	-0.3139	0.0161
ARFGAP1	20	61375115	61375159	ag_LACat|INSIDE	CpG: 96	-0.2513	0.0118
ARHGAP17	16	24933486	24933530	ag_LACat|INSIDE		-0.324	0.0291
ARHGDIA	17	77420956	77421000	ag_LACat|INSIDE	CpG: 64	-0.2738	0.0137
ARHGDIA	17	77420332	77420379	ag_LACat|INSIDE	CpG: 64	-0.2534	0.0436
ARHGEF17	11	72697954	72697998	ag_LACat|INSIDE	CpG: 222	-0.3884	0.0372
ARHGEF4	2	131437906	131437950	ag_LACat|INSIDE	CpG: 133	-0.2923	0.018
ARID1B	6	157142348	157142392	ag_LACat|INSIDE		-0.346	0.0137
ARID3A	19	880859	880903	ag_LACat|INSIDE		-0.2723	0.0085
ARID3A	19	872905	872949	ag_LACat|PROMOTER		-0.3512	0.0188
ARID4A	14	57835757	57835801	ag_LACat|INSIDE	CpG: 97	-0.2561	0.0398
ARID4A	14	57836195	57836241	ag_LACat|INSIDE		-0.2977	0.0309
ARL13B	3	95181663	95181707	ag_LACat|INSIDE	CpG: 62	-0.2717	0.0206
ARL6IP1	16	18720906	18720961	ag_LACat|PROMOTER		-0.5813	0.0434
ARPC5	1	181871330	181871378	ag_LACat|INSIDE	CpG: 101	-0.2782	0.0153
ARPP-21	3	35655624	35655670	ag_LACat|PROMOTER	CpG: 92	-0.2739	0.0333
ATP11A	13	112473149	112473201	ag_LACat|INSIDE		-0.3309	0.0262
ATP2A2	12	109204283	109204327	ag_LACat|INSIDE	CpG: 180	-0.279	0.0368
ATP5I	4	658433	658477	ag_LACat|DIVERGENT_PROMOTER	CpG: 79	-0.2762	0.02
ATP6V0A2	12	122763150	122763194	ag_LACat|INSIDE	CpG: 89	-0.2644	0.0074
ATP8B1	18	53466754	53466798	ag_LACat|INSIDE	CpG: 29	-0.3323	0.0208
AUP1	2	74611219	74611263	ag_LACat|PROMOTER	CpG: 153	-0.4212	0.0151
AVL9	7	32501892	32501936	ag_LACat|INSIDE	CpG: 45	-0.309	0.0131
AXIN2	17	60988382	60988431	ag_LACat|PROMOTER	CpG: 21	-0.4801	0.0036
AXIN2	17	60988091	60988136	ag_LACat|INSIDE		-0.3578	0.0025
B4GALT5	20	47764035	47764079	ag_LACat|PROMOTER	CpG: 93	-0.3295	0.0075
BAI1	8	143532503	143532547	ag_LACat|PROMOTER	CpG: 29	-0.2823	0.0037
BAI2	1	32009961	32010005	ag_LACat|PROMOTER		-0.3295	0.016
BAIAP2	17	76632231	76632275	ag_LACat|INSIDE		-0.3326	0.0262
BANK1	4	102930872	102930916	ag_LACat|INSIDE	CpG: 35	-0.2603	0.0477
BAT2	6	31695806	31695862	ag_LACat|PROMOTER	CpG: 104	-0.7015	0.0339
BCAT2	19	53990393	53990442	ag_LACat|INSIDE	CpG: 28	-0.3501	0.0254
BCL11A	2	60636150	60636194	ag_LACat|PROMOTER	CpG: 18	-0.3496	0.0029
BCL11A	2	60633652	60633698	ag_LACat|INSIDE		-0.8359	0.0103
BCL11A	2	60633468	60633524	ag_LACat|INSIDE		-0.2544	0.0165
BFSP1	20	17459930	17459974	ag_LACat|INSIDE	CpG: 97	-0.3763	0.002
BLOC1S2	10	102036043	102036091	ag_LACat|INSIDE		-0.3446	0.0072
BMPER	7	33910208	33910252	ag_LACat|PROMOTER	CpG: 153	-0.4182	0.0033
BNIP1	5	172504594	172504638	ag_LACat|INSIDE		-0.2656	0.0046
BRI3BP	12	124044731	124044775	ag_LACat|INSIDE	CpG: 67	-0.2509	0.0007
BTBD6	14	104786844	104786888	ag_LACat|INSIDE	CpG: 158	-0.3674	0.0069
CABLES1	18	18969683	18969727	ag_LACat|PROMOTER	CpG: 215	-0.2523	0
CACNB2	10	18469144	18469188	ag_LACat|PROMOTER	CpG: 124	-0.2854	0.0005
CADPS2	7	122313589	122313633	ag_LACat|INSIDE	CpG: 106	-0.2992	0.0195
CALCB	11	15052122	15052166	ag_LACat|INSIDE	CpG: 69	-0.3078	0.0144
CAMTA1	1	7639981	7640025	ag_LACat|INSIDE		-0.3107	0.0184
CAND2	3	12813113	12813157	ag_LACat|PROMOTER	CpG: 40	-0.2721	0.0254
CASKIN2	17	71022622	71022667	ag_LACat|PROMOTER	CpG: 209	-0.3136	0.0135
CASP7	10	115430167	115430211	ag_LACat|INSIDE	CpG: 101	-0.3165	0.0121
CBX7	22	37878117	37878161	ag_LACat|INSIDE	CpG: 25	-0.2995	0.0142
CBX7	22	37877878	37877924	ag_LACat|INSIDE		-0.2649	0.0292
CC2D1B	1	52604760	52604804	ag_LACat|PROMOTER	CpG: 74	-0.2641	0.0246
CCDC102A	16	56127923	56127967	ag_LACat|INSIDE	CpG: 105	-0.3172	0.0117
CCDC130	19	13719705	13719749	ag_LACat|PROMOTER	CpG: 56	-0.2678	0.0067
CCDC17	1	45861645	45861689	ag_LACat|INSIDE	CpG: 85	-0.4067	0.0005
CCDC37	3	127596410	127596454	ag_LACat|PROMOTER	CpG: 47	-0.2778	0.031
CCDC61	19	51190384	51190432	ag_LACat|INSIDE		-0.669	0.0265
CCDC72	3	48456710	48456754	ag_LACat|INSIDE	CpG: 37	-0.2709	0.0288
CCDC79	16	65393065	65393110	ag_LACat|PROMOTER	CpG: 48	-0.2694	0.0341
CCDC92	12	123023039	123023083	ag_LACat|INSIDE	CpG: 194	-0.3151	0.0422
CDC14B	9	98420606	98420650	ag_LACat|INSIDE	CpG: 139	-0.2976	0.0469
CDC2L1	1	1560956	1561000	ag_LACat|INSIDE	CpG: 31	-0.2822	0.0126
CDC42EP2	11	64839844	64839888	ag_LACat|INSIDE	CpG: 136	-0.3042	0.0069
CDK9	9	129591599	129591643	ag_LACat|INSIDE	CpG: 19	-0.3094	0.0006
CDKN2D	19	10541087	10541146	ag_LACat|PROMOTER		-0.2578	0.0334
CDR2L	17	70510857	70510901	ag_LACat|INSIDE	CpG: 73	-0.288	0.0029
CEBPA	19	38484954	38484998	ag_LACat|INSIDE	CpG: 291	-0.3243	0.0429
CEBPG	19	38556184	38556228	ag_LACat|PROMOTER	CpG: 96	-0.2512	0.0244
CELSR1	22	45310961	45311005	ag_LACat|INSIDE	CpG: 477	-0.2504	0.0416
CELSR1	22	45313491	45313535	ag_LACat|PROMOTER	CpG: 477	-0.387	0.0194
CELSR3	3	48673950	48673994	ag_LACat|INSIDE	CpG: 280	-0.2509	0.0287
CEP72	5	696361	696405	ag_LACat|INSIDE		-0.2915	0.0095
CHCHD1	10	75211515	75211559	ag_LACat|PROMOTER		-0.4795	0.0218
CHD6	20	39680611	39680655	ag_LACat|PROMOTER	CpG: 105	-0.3002	0.0076
CHMP7	8	23159712	23159756	ag_LACat|INSIDE	CpG: 70	-0.365	0.0048
CHRNA5	15	76645278	76645322	ag_LACat|INSIDE	CpG: 46	-0.3235	0.0083
CHST5	16	74121550	74121594	ag_LACat|INSIDE	CpG: 107	-0.2619	0.0009
CIRBP	19	1225549	1225593	ag_LACat|INSIDE	CpG: 206	-0.2732	0.0144
CKAP4	12	105157520	105157564	ag_LACat|INSIDE	CpG: 19	-0.3361	0.0074
CKAP4	12	105157767	105157813	ag_LACat|INSIDE	CpG: 19	-0.2977	0.0365
CLIC4	1	24943877	24943926	ag_LACat|PROMOTER		-0.2804	0.0131
CLPTM1L	5	1397550	1397594	ag_LACat|INSIDE	CpG: 96	-0.274	0.0056
CLSTN1	1	9713042	9713086	ag_LACat|INSIDE	CpG: 32	-0.3526	0.0003
CLSTN1	1	9712990	9713034	ag_LACat|INSIDE	CpG: 32	-0.2538	0.0007
CMBL	5	10360447	10360506	ag_LACat|INSIDE		-0.3393	0.0435
CMTM7	3	32408691	32408735	ag_LACat|INSIDE	CpG: 108	-0.253	0.0252
CNKSR3	6	154873641	154873685	ag_LACat|PROMOTER	CpG: 141	-0.3958	0.0169
COMMD3	10	22645564	22645608	ag_LACat|INSIDE	CpG: 76	-0.2743	0.0484
COMMD5	8	146049544	146049588	ag_LACat|PROMOTER	CpG: 100	-0.2567	0.023
CPLX1	4	768934	768986	ag_LACat|INSIDE	CpG: 172	-0.2948	0.0008
CPT2	1	53435084	53435128	ag_LACat|INSIDE	CpG: 53	-0.2604	0.042
CPZ	4	8645291	8645335	ag_LACat|PROMOTER	CpG: 34	-0.2531	0.0125
CREM	10	35456543	35456587	ag_LACat|INSIDE	CpG: 93	-0.3853	0.0204
CRIPAK	4	1387092	1387136	ag_LACat|DOWNSTREAM	CpG: 534	-0.2871	0.0473
CSRP2BP	20	18066933	18066977	ag_LACat|PROMOTER	CpG: 103	-0.2642	0.0059
CUEDC1	17	53318274	53318319	ag_LACat|INSIDE		-0.3129	0.0027
CUX1	7	101245487	101245531	ag_LACat|PROMOTER	CpG: 309	-0.3855	0.0082
CXCR7	2	237141530	237141576	ag_LACat|PROMOTER	CpG: 68	-0.4679	0.0127
CYB5A	18	70109862	70109907	ag_LACat|INSIDE	CpG: 151	-0.2837	0.0046
CYP2D7P1	22	40869105	40869149	ag_LACat|INSIDE	CpG: 100	-0.2957	0.0022
CYTH3	7	6170611	6170670	ag_LACat|INSIDE	CpG: 29	-0.2547	0.0414
CYTH4	22	36051058	36051102	ag_LACat|DOWNSTREAM	CpG: 53	-0.2989	0.0054
DAZAP1	19	1375756	1375800	ag_LACat|INSIDE	CpG: 30	-0.2656	0.0005
DECR2	16	392111	392155	ag_LACat|INSIDE	CpG: 78	-0.3287	0.0066
DEXI	16	10944127	10944171	ag_LACat|DIVERGENT_PROMOTER	CpG: 121	-0.3131	0.0208
DEXI	16	10943664	10943708	ag_LACat|INSIDE	CpG: 121	-0.2805	0.0345
DFNA5	7	24763036	24763080	ag_LACat|INSIDE	CpG: 102	-0.3538	0.0181
DGAT2	11	75157666	75157710	ag_LACat|INSIDE	CpG: 76	-0.357	0.0033
DGKH	13	41512081	41512138	ag_LACat|PROMOTER		-0.3245	0.0423
DHCR7	11	70837110	70837154	ag_LACat|DIVERGENT_PROMOTER	CpG: 78	-0.2577	0
DLD	7	107319264	107319308	ag_LACat|INSIDE		-0.4503	0.02
DLEU2	13	49605727	49605771	ag_LACat|PROMOTER	CpG: 44	-0.4245	0.0238
DLGAP2	8	1485116	1485160	ag_LACat|INSIDE	CpG: 118	-0.279	0.007
DLGAP2	8	1627321	1627365	ag_LACat|INSIDE	CpG: 84	-0.2826	0.0184
DNAH11	7	21548917	21548961	ag_LACat|PROMOTER		-0.3919	0.0277
DNAJB5	9	34979455	34979499	ag_LACat|PROMOTER		-0.3123	0.0424
DNAJC13	3	133618676	133618720	ag_LACat|PROMOTER	CpG: 63	-0.2614	0.0089
DND1	5	140032210	140032254	ag_LACat|INSIDE	CpG: 111	-0.3128	0.0005
DNMT3A	2	25328462	25328506	ag_LACat|INSIDE	CpG: 62	-0.2993	0.0005
DOCK10	2	225615516	225615560	ag_LACat|INSIDE	CpG: 95	-0.2879	0.0392
DOCK3	3	50687222	50687266	ag_LACat|PROMOTER	CpG: 102	-0.3474	0.0175
DRAP1	11	65444003	65444047	ag_LACat|INSIDE	CpG: 135	-0.3125	0.0171
DTWD2	5	118352278	118352322	ag_LACat|PROMOTER	CpG: 69	-0.3051	0.0095
DUOXA2	15	43194228	43194272	ag_LACat|INSIDE		-0.4336	0.0376
DUSP5	10	112248614	112248658	ag_LACat|INSIDE	CpG: 189	-0.3763	0.0439
DUSP5	10	112247276	112247320	ag_LACat|PROMOTER	CpG: 189	-0.3058	0.0036
EFCAB2	1	243200038	243200082	ag_LACat|PROMOTER	CpG: 148	-0.2701	0.001
EGFL7	9	138667972	138668027	ag_LACat|PROMOTER	CpG: 21	-0.2725	0.034
EGLN2	19	45996336	45996387	ag_LACat|PROMOTER	CpG: 51	-0.3838	0.0312
EGR1	5	137828816	137828860	ag_LACat|PROMOTER	CpG: 205	-0.2983	0.0076
EHD1	11	64378234	64378281	ag_LACat|INSIDE	CpG: 77	-0.3286	0.0488
EHMT1	9	139848878	139848930	ag_LACat|INSIDE	CpG: 132	-0.3117	0.0479
EIF2AK2	2	37237685	37237729	ag_LACat|PROMOTER	CpG: 46	-0.2624	0.0437
EIF2C2	8	141614942	141615001	ag_LACat|INSIDE		-0.2738	0.0233
ELFN2	22	36145941	36145985	ag_LACat|INSIDE	CpG: 77	-0.2954	0.003
ELOVL2	6	11152832	11152876	ag_LACat|PROMOTER	CpG: 141	-0.3135	0.0496
ELOVL6	4	111339215	111339260	ag_LACat|PROMOTER	CpG: 61	-0.3098	0.0201
EMILIN3	20	39428237	39428281	ag_LACat|INSIDE	CpG: 131	-0.2577	0.0079
EML2	19	50841398	50841446	ag_LACat|PROMOTER		-0.377	0.0439
EMP2	16	10581645	10581689	ag_LACat|INSIDE	CpG: 91	-0.2576	0.0059
EPHB1	3	135998098	135998142	ag_LACat|INSIDE	CpG: 172	-0.3331	0.012
EPHB2	1	22909373	22909425	ag_LACat|PROMOTER	CpG: 113	-0.403	0.0279
EPN3	17	45974793	45974837	ag_LACat|INSIDE	CpG: 63	-0.3403	0.0266
EPS15L1	19	16327527	16327571	ag_LACat|DOWNSTREAM	CpG: 21	-0.3195	0.0009
EPS15L1	19	16327648	16327692	ag_LACat|DOWNSTREAM		-0.2616	0.0025
ERC2	3	56477316	56477360	ag_LACat|INSIDE	CpG: 47	-0.2754	0.0015
ERF	19	47449473	47449517	ag_LACat|INSIDE	CpG: 161	-0.3133	0.0368
ERF	19	47452067	47452111	ag_LACat|PROMOTER		-0.3415	0.0069
ERGIC2	12	29425298	29425347	ag_LACat|INSIDE		-0.326	0.0042
ETNK2	1	202387248	202387292	ag_LACat|INSIDE	CpG: 61	-0.2823	0.0059
ETS1	11	127826843	127826887	ag_LACat|DOWNSTREAM	CpG: 20	-0.576	0
ETS1	11	127827011	127827059	ag_LACat|DOWNSTREAM	CpG: 20	-0.6761	0
ETS1	11	127826944	127826988	ag_LACat|DOWNSTREAM	CpG: 20	-0.429	0.0001
EXOSC3	9	37777255	37777299	ag_LACat|PROMOTER	CpG: 60	-0.2503	0.0208
EXOSC9	4	122942060	122942104	ag_LACat|INSIDE	CpG: 41	-0.2947	0.0212
FAM100A	16	4606579	4606624	ag_LACat|DIVERGENT_PROMOTER	CpG: 254	-0.3035	0.0152
FAM101B	17	293576	293620	ag_LACat|INSIDE		-0.2605	0.0397
FAM109B	22	40805296	40805355	ag_LACat|INSIDE		-0.2935	0.0058
FAM125A	19	17391617	17391661	ag_LACat|PROMOTER	CpG: 91	-0.3	0.0447
FAM148C	19	353031	353079	ag_LACat|DOWNSTREAM	CpG: 25	-0.4133	0.0109
FAM46A	6	82519103	82519156	ag_LACat|INSIDE	CpG: 214	-0.3122	0.0124
FAM83H	8	144880190	144880234	ag_LACat|INSIDE	CpG: 297	-0.2912	0.0006
FAM91A1	8	124850295	124850339	ag_LACat|INSIDE	CpG: 93	-0.3503	0.0142
FBLN2	3	13654384	13654428	ag_LACat|INSIDE		-0.3472	0.0047
FBLN7	2	112633915	112633959	ag_LACat|INSIDE	CpG: 29	-0.2736	0.0033
FBXL16	16	685487	685531	ag_LACat|INSIDE	CpG: 164	-0.3398	0.0035
FBXL17	5	107745787	107745831	ag_LACat|PROMOTER	CpG: 214	-0.3055	0.0004
FBXO18	10	5972041	5972085	ag_LACat|DIVERGENT_PROMOTER	CpG: 157	-0.3863	0.0027
FBXO32	8	124621846	124621890	ag_LACat|PROMOTER	CpG: 125	-0.4709	0.0043
FBXO41	2	73349643	73349687	ag_LACat|INSIDE	CpG: 98	-0.3109	0.0155
FBXW5	9	138958291	138958335	ag_LACat|INSIDE	CpG: 303	-0.3204	0.0069
FGFR4	5	176446518	176446562	ag_LACat|PROMOTER	CpG: 58	-0.2559	0.0207
FHOD3	18	32131114	32131159	ag_LACat|PROMOTER	CpG: 150	-0.2871	0.0336
FKBP4	12	2775863	2775907	ag_LACat|INSIDE		-0.4407	0.0374
FLJ37453	1	16034210	16034254	ag_LACat|INSIDE	CpG: 151	-0.5031	0.0104
FLJ37453	1	16035286	16035335	ag_LACat|INSIDE	CpG: 151	-0.5635	0.0133
FLJ42875	1	2969432	2969476	ag_LACat|INSIDE	CpG: 129	-0.2846	0.0195
FLJ43663	7	130442439	130442483	ag_LACat|PROMOTER	CpG: 185	-0.3139	0.015
FLJ44817	14	69021426	69021470	ag_LACat|INSIDE	CpG: 142	-0.2599	0.001
FLT1	13	27967716	27967760	ag_LACat|PROMOTER	CpG: 200	-0.2962	0.0191
FOXH1	8	145673933	145673977	ag_LACat|PROMOTER	CpG: 81	-0.3012	0.0169
FOXI2	10	129426739	129426788	ag_LACat|INSIDE	CpG: 238	-0.3207	0.0334
FOXK1	7	4731543	4731592	ag_LACat|INSIDE	CpG: 42	-0.3622	0.0089
FOXK1	7	4731313	4731358	ag_LACat|INSIDE	CpG: 42	-0.3408	0.0217
FOXN3	14	89155061	89155107	ag_LACat|INSIDE		-0.3685	0.0476
FTCD	21	46390598	46390642	ag_LACat|INSIDE	CpG: 78	-0.2504	0.0056
FTSJ3	17	59258998	59259049	ag_LACat|PROMOTER	CpG: 56	-0.3533	0.0235
FTSJD2	6	37508942	37508986	ag_LACat|INSIDE	CpG: 59	-0.3612	0.0077
FUCA2	6	143874059	143874103	ag_LACat|INSIDE	CpG: 52	-0.252	0.0465
GABPA	21	26029408	26029461	ag_LACat|INSIDE	CpG: 112	-0.4079	0.0084
GALNT14	2	31213733	31213781	ag_LACat|INSIDE		-0.252	0.0189
GALNT9	12	131411078	131411122	ag_LACat|INSIDE	CpG: 73	-0.2874	0.0051
GART	21	33836458	33836502	ag_LACat|PROMOTER	CpG: 124	-0.5687	0.0018
GART	21	33836536	33836581	ag_LACat|PROMOTER	CpG: 124	-0.4317	0.0119
GAS6	13	113548084	113548128	ag_LACat|INSIDE	CpG: 141	-0.4194	0.0003
GATS	7	99707400	99707444	ag_LACat|INSIDE	CpG: 103	-0.3301	0.024
GBAP	1	153463808	153463852	ag_LACat|INSIDE	CpG: 34	-0.2996	0.0001
GCC2	2	108431936	108431980	ag_LACat|PROMOTER	CpG: 56	-0.2622	0.0494
GDF1	19	18841914	18841958	ag_LACat|INSIDE	CpG: 191	-0.2543	0.0121
GEMIN7	19	50288044	50288088	ag_LACat|DOWNSTREAM	CpG: 96	-0.3316	0.0479
GFOD2	16	66265321	66265365	ag_LACat|DOWNSTREAM		-0.3593	0.0237
GGT7	20	32924104	32924148	ag_LACat|INSIDE	CpG: 48	-0.2939	0.001
GLIPR1L2	12	74071312	74071358	ag_LACat|INSIDE	CpG: 34	-0.5353	0.0074
GLIPR1L2	12	74071366	74071410	ag_LACat|INSIDE	CpG: 34	-0.2733	0.0195
GMEB2	20	61693659	61693703	ag_LACat|INSIDE	CpG: 27	-0.373	0.0037
GMEB2	20	61693908	61693957	ag_LACat|INSIDE	CpG: 27	-0.4284	0.0106
GNAS	20	56897946	56897990	ag_LACat|PROMOTER	CpG: 320	-0.2867	0.0035
GNG7	19	2497882	2497926	ag_LACat|INSIDE	CpG: 32	-0.2581	0.0004
GNG7	19	2497651	2497695	ag_LACat|INSIDE	CpG: 32	-0.7241	0.0019
GNG7	19	2497815	2497859	ag_LACat|INSIDE	CpG: 32	-0.5021	0.0066
GNG7	19	2497555	2497604	ag_LACat|INSIDE		-0.4199	0.0005
GNG7	19	2498003	2498047	ag_LACat|INSIDE		-0.3529	0.0007
GPD1L	3	32123565	32123609	ag_LACat|INSIDE	CpG: 102	-0.3903	0.0183
GPR25	1	199109100	199109144	ag_LACat|INSIDE	CpG: 124	-0.303	0.0287
GPS1	17	77603858	77603902	ag_LACat|INSIDE		-0.325	0.0064
GPX4	19	1054795	1054839	ag_LACat|DIVERGENT_PROMOTER	CpG: 229	-0.5236	0.0386
GRIN1	9	139178141	139178185	ag_LACat|INSIDE	CpG: 27	-0.2829	0.0362
GRIN3B	19	959926	959970	ag_LACat|INSIDE	CpG: 350	-0.2665	0.0284
GSTP1	11	67108286	67108330	ag_LACat|INSIDE	CpG: 96	-0.2832	0.0172
GSTP1	11	67108188	67108232	ag_LACat|INSIDE	CpG: 96	-0.3864	0.043
GSTZ1	14	76857375	76857419	ag_LACat|PROMOTER	CpG: 96	-0.2944	0.0089
GTF2H5	6	158509323	158509367	ag_LACat|DIVERGENT_PROMOTER	CpG: 68	-0.437	0.0016
GUF1	4	44375263	44375307	ag_LACat|INSIDE	CpG: 44	-0.3261	0.0348
HACE1	6	105413923	105413967	ag_LACat|INSIDE	CpG: 88	-0.3185	0.0057
HAPLN2	1	154861759	154861803	ag_LACat|INSIDE	CpG: 153	-0.2722	0.0383
HAS3	16	67698078	67698122	ag_LACat|PROMOTER	CpG: 190	-0.2515	0.0094
HDAC4	2	239653616	239653675	ag_LACat|INSIDE	CpG: 22	-0.4741	0.0449
HEATR2	7	763134	763178	ag_LACat|INSIDE	CpG: 41	-0.3361	0.0188
HEATR2	7	780135	780179	ag_LACat|INSIDE	CpG: 67	-0.2715	0.0444
HEBP2	6	138767709	138767756	ag_LACat|INSIDE	CpG: 146	-0.3213	0.0136
HES4	1	924232	924276	ag_LACat|INSIDE	CpG: 413	-0.2657	0.007
HIST1H1B	6	27943201	27943245	ag_LACat|INSIDE	CpG: 26	-0.3216	0.0102
HIST1H4F	6	26348687	26348731	ag_LACat|INSIDE	CpG: 28	-0.3362	0.0185
HLCS	21	37284320	37284364	ag_LACat|INSIDE	CpG: 103	-0.341	0.0177
HMGCR	5	74668292	74668339	ag_LACat|PROMOTER	CpG: 102	-0.3137	0.0009
HMHA1	19	1033854	1033898	ag_LACat|INSIDE	CpG: 68	-0.2928	0.0007
HMHA1	19	1034281	1034325	ag_LACat|INSIDE	CpG: 68	-0.2683	0.03
HNRNPF	10	43211889	43211933	ag_LACat|INSIDE	CpG: 140	-0.4278	0.0005
HNRPDL	4	83569054	83569098	ag_LACat|INSIDE	CpG: 250	-0.2584	0.0153
HOMER2	15	81412554	81412598	ag_LACat|PROMOTER	CpG: 97	-0.2808	0.0168
HOXB4	17	44018827	44018871	ag_LACat|PROMOTER		-0.2826	0.0274
HOXC4	12	52727617	52727663	ag_LACat|PROMOTER	CpG: 79	-0.3891	0.0058
HPCAL4	1	39930537	39930581	ag_LACat|PROMOTER	CpG: 116	-0.3167	0.0384
HSD11B1L	19	5638035	5638079	ag_LACat|INSIDE	CpG: 98	-0.306	0.0016
HSDL1	16	82735541	82735585	ag_LACat|INSIDE	CpG: 117	-0.2685	0.0298
HSF2BP	21	43902785	43902834	ag_LACat|INSIDE	CpG: 167	-0.3629	0.042
HSF4	16	65754435	65754479	ag_LACat|PROMOTER	CpG: 294	-0.2847	0.0342
IL17REL	22	48795423	48795467	ag_LACat|PROMOTER	CpG: 109	-0.3055	0.0104
IL6ST	5	55326750	55326794	ag_LACat|PROMOTER	CpG: 107	-0.3002	0.0383
INHBA	7	41711910	41711954	ag_LACat|PROMOTER	CpG: 26	-0.3373	0.0119
INPP5A	10	134200958	134201002	ag_LACat|PROMOTER	CpG: 97	-0.273	0.0083
INPP5K	17	1366930	1366974	ag_LACat|PROMOTER	CpG: 107	-0.4112	0.0121
INTS1	7	1503692	1503736	ag_LACat|INSIDE	CpG: 57	-0.5723	0.0352
INTS10	8	19719144	19719188	ag_LACat|PROMOTER	CpG: 75	-0.3233	0.0052
IRF2	4	185633010	185633054	ag_LACat|PROMOTER	CpG: 38	-0.2717	0.0033
IRF2BP2	1	232811117	232811161	ag_LACat|INSIDE	CpG: 257	-0.2605	0.049
IRF5	7	128364985	128365033	ag_LACat|PROMOTER		-0.492	0.0219
ISCU	12	107480905	107480949	ag_LACat|INSIDE		-0.3063	0.0167
ITCH	20	32415589	32415633	ag_LACat|INSIDE	CpG: 88	-0.3571	0.0149
ITCH	20	32415643	32415695	ag_LACat|INSIDE		-0.4406	0.021
ITGB7	12	51877645	51877689	ag_LACat|INSIDE	CpG: 48	-0.3732	0.0354
ITGB8	7	20337350	20337394	ag_LACat|INSIDE	CpG: 133	-0.3662	0.0362
ITPKB	1	224991139	224991183	ag_LACat|INSIDE	CpG: 185	-0.2716	0.0034
ITPR1	3	4509881	4509925	ag_LACat|PROMOTER	CpG: 64	-0.26	0.0445
JAK2	9	4975338	4975382	ag_LACat|INSIDE	CpG: 121	-0.2932	0.0299
JAK2	9	5031523	5031567	ag_LACat|INSIDE	CpG: 85	-0.3058	0.0302
JMJD7	15	39907858	39907902	ag_LACat|INSIDE	CpG: 36	-0.3643	0.0338
JSRP1	19	2204187	2204231	ag_LACat|INSIDE	CpG: 330	-0.2905	0.0104
KAT5	11	65236193	65236237	ag_LACat|INSIDE	CpG: 59	-0.2704	0.0093
KBTBD11	8	1936609	1936655	ag_LACat|INSIDE	CpG: 277	-0.2821	0.0335
KBTBD7	13	40666461	40666505	ag_LACat|INSIDE	CpG: 80	-0.313	0.0083
KBTBD7	13	40666526	40666570	ag_LACat|INSIDE	CpG: 80	-0.2711	0.0492
KCNAB3	17	7766879	7766923	ag_LACat|INSIDE	CpG: 30	-0.2527	0.0361
KCNAB3	17	7766963	7767010	ag_LACat|INSIDE	CpG: 30	-0.2782	0.0412
KCNE1	21	34753573	34753617	ag_LACat|PROMOTER	CpG: 57	-0.3425	0.0058
KCNF1	2	10971206	10971252	ag_LACat|INSIDE	CpG: 22	-0.2668	0.0044
KCNG2	18	75760931	75760975	ag_LACat|DOWNSTREAM	CpG: 115	-0.2511	0.0107
KCNH8	3	19164026	19164070	ag_LACat|PROMOTER		-0.357	0.0477
KCNJ12	17	21221197	21221241	ag_LACat|INSIDE	CpG: 187	-0.2873	0.0003
KCNJ12	17	21220966	21221015	ag_LACat|INSIDE	CpG: 187	-0.4541	0.0016
KCNJ12	17	21221036	21221081	ag_LACat|INSIDE	CpG: 187	-0.3184	0.0106
KCNK5	6	39304789	39304833	ag_LACat|INSIDE	CpG: 72	-0.2712	0.0089
KDM4B	19	4920095	4920139	ag_LACat|PROMOTER	CpG: 105	-0.5791	0.0004
KDM4B	19	5102569	5102613	ag_LACat|INSIDE	CpG: 39	-0.2995	0.0009
KIAA0368	9	113285184	113285228	ag_LACat|INSIDE	CpG: 183	-0.2521	0.0183
KIAA0644	7	28964412	28964461	ag_LACat|INSIDE	CpG: 318	-0.3326	0.0001
KIAA1026	1	14798391	14798435	ag_LACat|INSIDE	CpG: 119	-0.4195	0.0007
KIAA1161	9	34366608	34366652	ag_LACat|INSIDE	CpG: 58	-0.2761	0.0269
KIAA1305	14	23938041	23938085	ag_LACat|INSIDE	CpG: 44	-0.2795	0.0185
KIAA1543	19	7583471	7583515	ag_LACat|INSIDE	CpG: 112	-0.2537	0.0159
KIAA1737	14	76634220	76634264	ag_LACat|PROMOTER	CpG: 79	-0.2928	0.0014
KIAA1875	8	145235044	145235088	ag_LACat|INSIDE	CpG: 216	-0.3137	0.0059
KIF13A	6	18095339	18095386	ag_LACat|INSIDE		-0.4553	0.0229
KIF27	9	85726182	85726226	ag_LACat|PROMOTER	CpG: 92	-0.2744	0.0264
KLB	4	39125449	39125495	ag_LACat|INSIDE	CpG: 77	-0.2694	0.0295
KLF11	2	10102159	10102216	ag_LACat|INSIDE		-0.4338	0.0175
KLHL11	17	37275439	37275483	ag_LACat|PROMOTER	CpG: 93	-0.3082	0.0454
KLRG2	7	138818974	138819018	ag_LACat|INSIDE	CpG: 130	-0.3135	0.0353
KRBA1	7	149047897	149047944	ag_LACat|INSIDE	CpG: 24	-0.3923	0.0172
KRIT1	7	91713096	91713140	ag_LACat|INSIDE	CpG: 83	-0.2666	0.0139
LAMA1	18	7001423	7001467	ag_LACat|INSIDE	CpG: 17	-0.3267	0.0054
LANCL2	7	55401027	55401071	ag_LACat|INSIDE	CpG: 146	-0.2932	0.0277
LATS2	13	20460102	20460151	ag_LACat|INSIDE	CpG: 121	-0.3325	0.0231
LBXCOR1	15	65900624	65900668	ag_LACat|PROMOTER		-0.2561	0.026
LEMD3	12	63850049	63850093	ag_LACat|INSIDE	CpG: 103	-0.3655	0.0001
LEPR	1	65764052	65764096	ag_LACat|INSIDE	CpG: 88	-0.2675	0.0348
LEPREL2	12	6808410	6808454	ag_LACat|INSIDE	CpG: 113	-0.2665	0.0156
LETM1	4	1828196	1828240	ag_LACat|PROMOTER	CpG: 203	-0.2585	0.0166
LFNG	7	2525310	2525356	ag_LACat|PROMOTER	CpG: 146	-0.4339	0.0237
LGR4	11	27450937	27450986	ag_LACat|PROMOTER		-0.3147	0.0209
LIG4	13	107666034	107666078	ag_LACat|PROMOTER		-0.3019	0.0037
LIMCH1	4	41057607	41057651	ag_LACat|INSIDE	CpG: 143	-0.3703	0.0012
LMF1	16	885881	885925	ag_LACat|INSIDE	CpG: 68	-0.265	0.0019
LMO7	13	75108978	75109022	ag_LACat|INSIDE	CpG: 137	-0.2551	0.0129
LMTK2	7	97661539	97661583	ag_LACat|INSIDE	CpG: 35	-0.291	0.0379
LMTK3	19	53694703	53694747	ag_LACat|INSIDE	CpG: 93	-0.2905	0.0212
LNPEP	5	96296553	96296597	ag_LACat|PROMOTER	CpG: 158	-0.543	0.0009
LPCAT1	5	1542891	1542938	ag_LACat|INSIDE	CpG: 19	-0.3358	0.0137
LPCAT1	5	1542811	1542862	ag_LACat|INSIDE	CpG: 19	-0.3437	0.0254
LPCAT1	5	1519137	1519181	ag_LACat|INSIDE	CpG: 28	-0.2631	0.0328
LPIN1	2	11842447	11842491	ag_LACat|INSIDE	CpG: 29	-0.2761	0.0469
LPIN3	20	39401932	39401981	ag_LACat|PROMOTER		-0.2612	0.0223
LPO	17	53682244	53682288	ag_LACat|INSIDE	CpG: 49	-0.2746	0.0419
LRDD	11	794962	795006	ag_LACat|PROMOTER	CpG: 84	-0.3089	0.0083
LRDD	11	795621	795665	ag_LACat|DIVERGENT_PROMOTER		-0.2583	0.0178
LRRC23	12	6893629	6893678	ag_LACat|INSIDE	CpG: 67	-0.2727	0.0091
LRRC32	11	76059968	76060012	ag_LACat|PROMOTER		-0.3857	0.0319
LRRIQ3	1	74436406	74436450	ag_LACat|INSIDE	CpG: 24	-0.2819	0.0038
LRRN1	3	3816068	3816112	ag_LACat|PROMOTER	CpG: 197	-0.2673	0.0048
LRTOMT	11	71469492	71469536	ag_LACat|INSIDE	CpG: 51	-0.3928	0.0261
LSM4	19	18278989	18279035	ag_LACat|INSIDE		-0.3482	0.0002
LSM4	19	18279184	18279228	ag_LACat|INSIDE		-0.3395	0.0005
LSM4	19	18279065	18279124	ag_LACat|INSIDE		-0.3841	0.0006
LTBP3	11	65064547	65064591	ag_LACat|INSIDE	CpG: 262	-0.2667	0.0392
LTBP3	11	65071867	65071915	ag_LACat|INSIDE	CpG: 49	-0.5572	0.0011
LTBP3	11	65071782	65071826	ag_LACat|INSIDE	CpG: 49	-0.3079	0.0015
LTBP3	11	65071528	65071572	ag_LACat|INSIDE	CpG: 49	-0.5476	0.0127
LTBP3	11	65072058	65072102	ag_LACat|INSIDE		-0.545	0.0001
MACROD1	11	63689912	63689956	ag_LACat|INSIDE	CpG: 121	-0.2602	0.0473
MACROD1	11	63523556	63523600	ag_LACat|INSIDE	CpG: 219	-0.2563	0.004
MAFK	7	1542390	1542434	ag_LACat|INSIDE	CpG: 23	-0.2813	0.0111
MAK	6	10946548	10946592	ag_LACat|PROMOTER	CpG: 67	-0.3299	0.027
MAK16	8	33461891	33461935	ag_LACat|PROMOTER	CpG: 88	-0.2721	0.0047
MAK16	8	33461659	33461712	ag_LACat|PROMOTER		-0.3173	0.009
MAN1A2	1	117710787	117710831	ag_LACat|PROMOTER	CpG: 145	-0.2524	0.0209
MAP2K2	19	4052795	4052839	ag_LACat|INSIDE	CpG: 14	-0.3305	0.013
MAP2K3	17	21160602	21160646	ag_LACat|DOWNSTREAM	CpG: 47	-0.2801	0.0275
MAP7	6	136913719	136913763	ag_LACat|PROMOTER	CpG: 141	-0.2778	0.0335
MAPK1	22	20552351	20552395	ag_LACat|PROMOTER	CpG: 122	-0.337	0.0319
MAPK1IP1L	14	54587827	54587876	ag_LACat|PROMOTER		-0.2997	0.0235
MAPKAPK2	1	204925783	204925832	ag_LACat|INSIDE	CpG: 118	-0.4635	0.039
MAPRE3	2	27046809	27046853	ag_LACat|PROMOTER	CpG: 61	-0.3853	0.0022
MARK3	14	102921372	102921416	ag_LACat|PROMOTER	CpG: 144	-0.2554	0.0197
MAST3	19	18069666	18069710	ag_LACat|INSIDE		-0.2764	0.0378
MCCC2	5	70919225	70919269	ag_LACat|INSIDE		-0.257	0.0076
MCF2L	13	112762978	112763033	ag_LACat|INSIDE	CpG: 28	-0.2994	0.0175
MCM2	3	128799645	128799689	ag_LACat|DIVERGENT_PROMOTER	CpG: 61	-0.3163	0.0181
MECR	1	29430105	29430149	ag_LACat|DIVERGENT_PROMOTER	CpG: 41	-0.2744	0.0028
MED11	17	4581406	4581450	ag_LACat|PROMOTER	CpG: 51	-0.2891	0.0146
MEN1	11	64334456	64334500	ag_LACat|INSIDE	CpG: 90	-0.6496	0.0319
MEX3A	1	154318957	154319001	ag_LACat|PROMOTER	CpG: 50	-0.2961	0.0441
MFHAS1	8	8788768	8788819	ag_LACat|PROMOTER	CpG: 197	-0.2742	0.0461
MFN1	3	180548593	180548637	ag_LACat|INSIDE	CpG: 48	-0.2798	0.0384
MGAT1	5	180152026	180152070	ag_LACat|INSIDE	CpG: 77	-0.2978	0.027
MGAT3	22	38214316	38214360	ag_LACat|INSIDE	CpG: 141	-0.3326	0.0012
MGC23284	16	87257232	87257276	ag_LACat|DIVERGENT_PROMOTER	CpG: 133	-0.2519	0.0222
MIAT	22	25383147	25383191	ag_LACat|PROMOTER	CpG: 48	-0.2694	0.001
MIDN	19	1201119	1201163	ag_LACat|INSIDE	CpG: 309	-0.3673	0.0025
MIDN	19	1211453	1211497	ag_LACat|DOWNSTREAM	CpG: 93	-0.2661	0.0343
MIF	22	22567590	22567635	ag_LACat|DOWNSTREAM		-0.4987	0.0278
MKLN1	7	130663430	130663474	ag_LACat|INSIDE	CpG: 66	-0.2731	0.0435
MLL	11	117812223	117812267	ag_LACat|PROMOTER	CpG: 165	-0.295	0.0015
MLL2	12	47739909	47739953	ag_LACat|PROMOTER	CpG: 103	-0.2567	0.0407
MMP28	17	31146212	31146256	ag_LACat|INSIDE	CpG: 87	-0.3346	0.0309
MN1	22	26524834	26524878	ag_LACat|INSIDE	CpG: 515	-0.263	0.0327
MN1	22	26527475	26527519	ag_LACat|PROMOTER	CpG: 515	-0.352	0.016
MPDU1	17	7427099	7427143	ag_LACat|PROMOTER	CpG: 95	-0.389	0.008
MPDU1	17	7428158	7428202	ag_LACat|INSIDE		-0.4392	0.0367
MRC2	17	58083323	58083371	ag_LACat|INSIDE		-0.2531	0.0394
MRPS34	16	1762126	1762174	ag_LACat|INSIDE	CpG: 342	-0.5247	0.0026
MRPS34	16	1762077	1762121	ag_LACat|INSIDE	CpG: 342	-0.4328	0.003
MRPS34	16	1762319	1762365	ag_LACat|INSIDE	CpG: 342	-0.3888	0.0034
MRPS34	16	1762250	1762294	ag_LACat|INSIDE	CpG: 342	-0.2705	0.0198
MSI2	17	52688217	52688267	ag_LACat|PROMOTER	CpG: 112	-0.3154	0.0079
MT1F	16	55249200	55249244	ag_LACat|PROMOTER	CpG: 29	-0.2924	0.0121
MTHFD2	2	74279456	74279500	ag_LACat|INSIDE	CpG: 109	-0.274	0.0018
MTHFR	1	11788181	11788225	ag_LACat|INSIDE	CpG: 93	-0.2647	0.0279
MYO15A	17	18001726	18001770	ag_LACat|INSIDE		-0.2573	0.0293
MYOZ3	5	150031312	150031356	ag_LACat|INSIDE	CpG: 76	-0.3217	0.0477
NAT14	19	60687859	60687903	ag_LACat|PROMOTER	CpG: 321	-0.3423	0.008
NCK1	3	138063796	138063840	ag_LACat|INSIDE	CpG: 88	-0.3167	0.0008
NDRG2	14	20563333	20563377	ag_LACat|PROMOTER	CpG: 122	-0.5017	0.0083
NDUFS7	19	1342107	1342151	ag_LACat|INSIDE	CpG: 55	-0.2848	0.0449
NEFH	22	28207169	28207213	ag_LACat|INSIDE	CpG: 181	-0.3198	0
NEO1	15	71132420	71132464	ag_LACat|INSIDE	CpG: 147	-0.3021	0.0036
NFATC1	18	75297344	75297396	ag_LACat|INSIDE	CpG: 43	-0.4123	0.0019
NFATC1	18	75259119	75259163	ag_LACat|PROMOTER	CpG: 514	-0.7003	0.0003
NFATC1	18	75258925	75258969	ag_LACat|PROMOTER	CpG: 514	-0.3659	0.0005
NFATC1	18	75259011	75259055	ag_LACat|PROMOTER	CpG: 514	-0.6475	0.0011
NFATC1	18	75259173	75259218	ag_LACat|PROMOTER	CpG: 514	-0.8984	0.0074
NFATC1	18	75259283	75259335	ag_LACat|PROMOTER	CpG: 514	-0.3895	0.0279
NFATC1	18	75297570	75297614	ag_LACat|INSIDE		-0.482	0.0003
NFATC1	18	75299586	75299645	ag_LACat|INSIDE		-0.7103	0.0005
NFATC1	18	75299453	75299506	ag_LACat|INSIDE		-0.5325	0.0013
NFATC1	18	75308585	75308629	ag_LACat|INSIDE		-0.6308	0.007
NFATC1	18	75308535	75308579	ag_LACat|INSIDE		-0.453	0.0097
NFATC1	18	75341775	75341819	ag_LACat|INSIDE		-0.2908	0.035
NFATC2	20	49542445	49542491	ag_LACat|INSIDE	CpG: 43	-0.2778	0.0406
NFIC	19	3312027	3312073	ag_LACat|PROMOTER	CpG: 230	-0.2793	0.0066
NFIC	19	3311430	3311474	ag_LACat|PROMOTER	CpG: 230	-0.3138	0.0188
NFKBIA	14	34943455	34943499	ag_LACat|INSIDE	CpG: 107	-0.2506	0.008
NFYB	12	103056081	103056125	ag_LACat|INSIDE	CpG: 106	-0.3046	0.0446
NHEDC1	4	104160373	104160417	ag_LACat|PROMOTER	CpG: 34	-0.4883	0.0186
NINJ2	12	555827	555877	ag_LACat|INSIDE		-0.3783	0.0076
NIPAL1	4	47714196	47714241	ag_LACat|INSIDE		-0.3978	0.0162
NKAIN3	8	63324537	63324581	ag_LACat|INSIDE	CpG: 125	-0.3341	0.0014
NKAIN3	8	63323222	63323266	ag_LACat|PROMOTER	CpG: 125	-0.6089	0.0052
NLRP6	11	270911	270955	ag_LACat|INSIDE	CpG: 270	-0.2966	0.0351
NLRX1	11	118545154	118545198	ag_LACat|INSIDE	CpG: 59	-0.2799	0.0336
NNAT	20	35582984	35583028	ag_LACat|PROMOTER	CpG: 120	-0.3197	0.0472
NOP2	12	6547914	6547958	ag_LACat|PROMOTER	CpG: 70	-0.393	0.0414
NOTCH1	9	138516682	138516726	ag_LACat|INSIDE	CpG: 65	-0.263	0.0166
NOTCH1	9	138509918	138509977	ag_LACat|INSIDE		-0.272	0.0265
NOTCH2	1	120413758	120413802	ag_LACat|INSIDE	CpG: 108	-0.2837	0.0152
NPAS1	19	52215791	52215835	ag_LACat|PROMOTER	CpG: 169	-0.2598	0.0126
NPR1	1	151919021	151919065	ag_LACat|INSIDE		-0.3397	0.0006
NR6A1	9	126574321	126574365	ag_LACat|DIVERGENT_PROMOTER		-0.2692	0.0003
NRSN2	20	276483	276527	ag_LACat|INSIDE	CpG: 116	-0.2587	0.0016
NRXN2	11	64132000	64132044	ag_LACat|INSIDE	CpG: 73	-0.2757	0.037
NSUN3	3	95264799	95264853	ag_LACat|INSIDE		-0.3249	0.032
NSUN4	1	46579194	46579238	ag_LACat|INSIDE	CpG: 47	-0.2584	0.0014
NT5C1A	1	39910157	39910204	ag_LACat|INSIDE	CpG: 83	-0.3038	0.0054
NT5C3	7	33069128	33069180	ag_LACat|PROMOTER	CpG: 93	-0.3817	0.0414
NUMBL	19	45888358	45888402	ag_LACat|INSIDE	CpG: 78	-0.2777	0.0059
OAF	11	119586892	119586936	ag_LACat|PROMOTER	CpG: 82	-0.2564	0.0144
OCIAD1	4	48527968	48528012	ag_LACat|INSIDE	CpG: 57	-0.2862	0.0392
ODZ3	4	183957764	183957808	ag_LACat|INSIDE	CpG: 114	-0.3482	0.0009
OGFR	20	60907460	60907504	ag_LACat|INSIDE	CpG: 129	-0.2785	0.0122
OLIG1	21	33364077	33364121	ag_LACat|PROMOTER	CpG: 202	-0.3015	0.0352
OOEP	6	74136432	74136480	ag_LACat|PROMOTER	CpG: 38	-0.2926	0.0465
OPLAH	8	145185215	145185259	ag_LACat|INSIDE	CpG: 28	-0.3233	0.0006
OSBPL2	20	60247646	60247705	ag_LACat|INSIDE		-0.3569	0.0255
OSBPL6	2	178768162	178768206	ag_LACat|INSIDE	CpG: 163	-0.3452	0.0159
OSBPL6	2	178768317	178768361	ag_LACat|INSIDE	CpG: 163	-0.253	0.0185
OTUD1	10	23768207	23768251	ag_LACat|INSIDE	CpG: 170	-0.2596	0.0115
OTUD4	4	146320734	146320778	ag_LACat|PROMOTER	CpG: 172	-0.3533	0.0132
OXR1	8	107351419	107351463	ag_LACat|PROMOTER	CpG: 138	-0.3792	0.0019
OXR1	8	107351233	107351277	ag_LACat|PROMOTER	CpG: 138	-0.2881	0.0267
PA2G4	12	54784331	54784375	ag_LACat|PROMOTER	CpG: 86	-0.2883	0.008
PAK2	3	197951256	197951300	ag_LACat|INSIDE	CpG: 76	-0.3904	0.0067
PAQR4	16	2959404	2959448	ag_LACat|INSIDE	CpG: 333	-0.2618	0.0143
PAQR9	3	144165495	144165539	ag_LACat|PROMOTER	CpG: 206	-0.3562	0.0007
PARP10	8	145124163	145124207	ag_LACat|INSIDE	CpG: 378	-0.4256	0.0132
PCDHA8	5	140201597	140201656	ag_LACat|INSIDE		-0.5368	0.0269
PCSK2	20	17155922	17155966	ag_LACat|INSIDE		-0.2682	0.0107
PDE11A	2	178646079	178646128	ag_LACat|PROMOTER	CpG: 23	-0.4116	0.041
PDE6B	4	647967	648011	ag_LACat|INSIDE	CpG: 95	-0.3228	0.008
PDGFA	7	526967	527011	ag_LACat|PROMOTER	CpG: 526	-0.3012	0.0052
PDK1	2	173128539	173128583	ag_LACat|PROMOTER	CpG: 136	-0.2594	0.0043
PDK4	7	95063722	95063766	ag_LACat|INSIDE	CpG: 60	-0.4239	0.049
PDXDC2	16	68657382	68657426	ag_LACat|PROMOTER	CpG: 91	-0.3022	0.0162
PFDN2	1	159354310	159354354	ag_LACat|INSIDE	CpG: 44	-0.4287	0.025
PFKL	21	44554772	44554816	ag_LACat|INSIDE	CpG: 21	-0.4368	0.0047
PFKP	10	3148531	3148585	ag_LACat|INSIDE		-0.2998	0.0496
PGAM5	12	131804421	131804465	ag_LACat|INSIDE	CpG: 65	-0.2692	0.0037
PHF12	17	24303735	24303779	ag_LACat|PROMOTER	CpG: 22	-0.2873	0.0162
PHF13	1	6598373	6598428	ag_LACat|INSIDE		-0.524	0.0394
PHF2	9	95379373	95379417	ag_LACat|INSIDE	CpG: 149	-0.3224	0.0101
PHLDB1	11	117986295	117986339	ag_LACat|INSIDE	CpG: 269	-0.3256	0.0086
PHRF1	11	566383	566427	ag_LACat|DIVERGENT_PROMOTER	CpG: 154	-0.4897	0.0011
PI4KAP1	22	18760219	18760263	ag_LACat|DOWNSTREAM	CpG: 205	-0.2626	0.0034
PIGK	1	77457622	77457666	ag_LACat|INSIDE	CpG: 23	-0.3884	0.0283
PIK3CD	1	9672593	9672637	ag_LACat|INSIDE	CpG: 71	-0.2667	0.0333
PIM3	22	48742948	48742992	ag_LACat|INSIDE	CpG: 363	-0.7919	0.0003
PIM3	22	48742761	48742805	ag_LACat|INSIDE	CpG: 363	-0.3433	0.0021
PKN2	1	88922851	88922895	ag_LACat|INSIDE	CpG: 104	-0.2773	0.0184
PLBD1	12	14612370	14612414	ag_LACat|PROMOTER		-0.2654	0.0344
PLCB2	15	38362668	38362712	ag_LACat|DOWNSTREAM	CpG: 255	-0.2628	0.0196
PLCE1	10	95743387	95743431	ag_LACat|PROMOTER	CpG: 72	-0.2506	0.038
PLCL1	2	198377747	198377793	ag_LACat|PROMOTER	CpG: 111	-0.3707	0.0294
PLD5	1	240755148	240755192	ag_LACat|PROMOTER	CpG: 60	-0.3676	0.0066
PLEC1	8	145080844	145080890	ag_LACat|INSIDE		-0.2757	0.0173
PLEKHA3	2	179053145	179053190	ag_LACat|DIVERGENT_PROMOTER	CpG: 78	-0.2807	0.022
PLEKHA9	12	43896064	43896108	ag_LACat|DIVERGENT_PROMOTER	CpG: 106	-0.3093	0.0315
PLEKHF1	19	34856749	34856795	ag_LACat|INSIDE	CpG: 75	-0.3538	0.0332
PLEKHO1	1	148389264	148389308	ag_LACat|INSIDE	CpG: 126	-0.2811	0.0169
PLLP	16	55876356	55876400	ag_LACat|PROMOTER	CpG: 114	-0.2719	0.0293
PLVAP	19	17323796	17323840	ag_LACat|INSIDE	CpG: 41	-0.3179	0.0448
PLXNC1	12	93068037	93068081	ag_LACat|INSIDE	CpG: 215	-0.2937	0.0058
PMM2	16	8799188	8799232	ag_LACat|INSIDE	CpG: 57	-0.3178	0.0257
PNMA2	8	26428743	26428794	ag_LACat|PROMOTER	CpG: 147	-0.5526	0.0223
POFUT2	21	45509444	45509498	ag_LACat|INSIDE		-0.2945	0.0195
POLRMT	19	572739	572783	ag_LACat|INSIDE	CpG: 510	-0.2512	0.0006
POLRMT	19	584045	584090	ag_LACat|INSIDE	CpG: 97	-0.3975	0.0389
POM121C	7	74910085	74910129	ag_LACat|INSIDE	CpG: 78	-0.3516	0.0085
PPAN-P2RY11	19	10082131	10082175	ag_LACat|INSIDE	CpG: 37	-0.3975	0
PPAP2A	5	54866893	54866937	ag_LACat|PROMOTER		-0.2921	0.0458
PPFIA2	12	80676336	80676382	ag_LACat|INSIDE		-0.4148	0.0135
PPIB	15	62242105	62242149	ag_LACat|INSIDE	CpG: 69	-0.2973	0.0286
PPP1R3B	8	9046485	9046529	ag_LACat|PROMOTER	CpG: 126	-0.2682	0.0419
PPP1R3D	20	57948656	57948705	ag_LACat|INSIDE	CpG: 154	-0.4535	0.0021
PPP2R3C	14	34661050	34661100	ag_LACat|INSIDE	CpG: 64	-0.3775	0.0279
PPP2R5E	14	63079774	63079818	ag_LACat|INSIDE	CpG: 89	-0.3246	0.0072
PPP3CA	4	102486940	102486984	ag_LACat|INSIDE	CpG: 155	-0.3274	0.0088
PPP3R1	2	68333403	68333447	ag_LACat|PROMOTER	CpG: 106	-0.3362	0.011
PRDX2	19	12772995	12773039	ag_LACat|INSIDE	CpG: 102	-0.2831	0.041
PREX1	20	46877610	46877654	ag_LACat|INSIDE	CpG: 156	-0.254	0.0322
PRIC285	20	61669382	61669426	ag_LACat|INSIDE	CpG: 381	-0.2666	0.0105
PRICKLE4	6	41856652	41856696	ag_LACat|INSIDE		-0.2927	0.0415
PRKACG	9	70818467	70818513	ag_LACat|INSIDE	CpG: 41	-0.3297	0.0307
PRKCZ	1	2036615	2036659	ag_LACat|INSIDE	CpG: 32	-0.3219	0.0329
PRKCZ	1	2054397	2054449	ag_LACat|INSIDE		-0.2649	0.0128
PRKD3	2	37404988	37405032	ag_LACat|PROMOTER	CpG: 144	-0.2747	0.0457
PRKRIR	11	75769876	75769920	ag_LACat|PROMOTER	CpG: 115	-0.4587	0
PSMB10	16	66527912	66527956	ag_LACat|INSIDE	CpG: 93	-0.2549	0.0095
PSMB4	1	149638544	149638590	ag_LACat|PROMOTER		-0.4009	0.045
PSORS1C3	6	31256595	31256639	ag_LACat|PROMOTER		-0.3529	0.0046
PTPN21	14	88015001	88015045	ag_LACat|INSIDE	CpG: 134	-0.3094	0.0138
PTPRD	9	8847976	8848020	ag_LACat|INSIDE	CpG: 87	-0.3561	0.0075
PTPRJ	11	47958200	47958245	ag_LACat|PROMOTER	CpG: 170	-0.4413	0.0425
PTPRJ	11	47958117	47958161	ag_LACat|PROMOTER		-0.3507	0.046
PUF60	8	144984063	144984107	ag_LACat|PROMOTER	CpG: 122	-0.2633	0.0103
PUSL1	1	1233924	1233972	ag_LACat|INSIDE	CpG: 281	-0.3912	0.0007
PVT1	8	128875306	128875350	ag_LACat|PROMOTER	CpG: 79	-0.3612	0.0011
PXMP2	12	131774687	131774731	ag_LACat|INSIDE	CpG: 154	-0.2723	0.0064
PYCR1	17	77488826	77488872	ag_LACat|PROMOTER		-0.4011	0.0436
PYGB	20	25177344	25177388	ag_LACat|INSIDE	CpG: 127	-0.26	0.0002
QARS	3	49116914	49116958	ag_LACat|INSIDE	CpG: 37	-0.2596	0.0232
RAB14	9	123003693	123003737	ag_LACat|INSIDE	CpG: 115	-0.3033	0.0296
RAB33B	4	140594990	140595034	ag_LACat|INSIDE	CpG: 120	-0.3771	0.014
RAB3GAP1	2	135526663	135526707	ag_LACat|INSIDE		-0.3426	0.0312
RAB4A	1	227473475	227473519	ag_LACat|PROMOTER	CpG: 70	-0.2974	0.0016
RAB7L1	1	204010592	204010636	ag_LACat|INSIDE	CpG: 57	-0.3692	0.0017
RAD21	8	117955994	117956038	ag_LACat|INSIDE	CpG: 87	-0.3033	0.0405
RAD50	5	131921194	131921238	ag_LACat|INSIDE		-0.3979	0.0045
RAD54L2	3	51547664	51547708	ag_LACat|PROMOTER	CpG: 80	-0.2951	0.0066
RAGE	14	101765433	101765491	ag_LACat|INSIDE	CpG: 32	-0.2536	0.0182
RAMP1	2	238433516	238433560	ag_LACat|INSIDE	CpG: 71	-0.7206	0.0045
RAPGEFL1	17	35588254	35588298	ag_LACat|INSIDE	CpG: 104	-0.4297	0.0471
RASA3	13	113792452	113792496	ag_LACat|INSIDE	CpG: 59	-0.2586	0.0165
RASL10A	22	28041059	28041103	ag_LACat|INSIDE	CpG: 232	-0.3206	0.0178
RBM28	7	127771317	127771368	ag_LACat|PROMOTER	CpG: 37	-0.2729	0
RBM42	19	40811718	40811762	ag_LACat|PROMOTER	CpG: 30	-0.4016	0.0029
RBM42	19	40811660	40811707	ag_LACat|PROMOTER		-0.3145	0.0007
RBM43	2	151826457	151826501	ag_LACat|INSIDE	CpG: 56	-0.3198	0.0136
RBM44	2	238372298	238372342	ag_LACat|INSIDE	CpG: 113	-0.3091	0.0311
RBM46	4	155922472	155922516	ag_LACat|INSIDE	CpG: 92	-0.2556	0.0173
RCC2	1	17618930	17618978	ag_LACat|INSIDE	CpG: 30	-0.3357	0.0055
RCL1	9	4783180	4783224	ag_LACat|INSIDE	CpG: 111	-0.2521	0.0014
RCOR2	11	63440535	63440579	ag_LACat|INSIDE	CpG: 96	-0.2897	0.0334
RCOR3	1	209500620	209500668	ag_LACat|INSIDE	CpG: 147	-0.3558	0.0449
RDH14	2	18605462	18605506	ag_LACat|PROMOTER		-0.2608	0.0282
RGNEF	5	72957894	72957938	ag_LACat|INSIDE	CpG: 89	-0.2582	0.048
RGS10	10	121292495	121292539	ag_LACat|PROMOTER	CpG: 183	-0.3397	0.0052
RGS10	10	121291821	121291871	ag_LACat|PROMOTER	CpG: 183	-0.3381	0.0494
RHOF	12	120716264	120716308	ag_LACat|PROMOTER	CpG: 135	-0.2659	0.001
RHPN1	8	144522970	144523014	ag_LACat|INSIDE		-0.2617	0.0391
RICH2	17	12818077	12818121	ag_LACat|INSIDE	CpG: 44	-0.4107	0.0438
RIN3	14	92050141	92050185	ag_LACat|INSIDE	CpG: 139	-0.2857	0.005
RINL	19	44052311	44052355	ag_LACat|INSIDE	CpG: 94	-0.3071	0.0028
RINL	19	44052183	44052227	ag_LACat|INSIDE	CpG: 94	-0.3744	0.0086
RINL	19	44051865	44051909	ag_LACat|INSIDE	CpG: 94	-0.3954	0.0117
RMND1	6	151814820	151814869	ag_LACat|INSIDE	CpG: 96	-0.4804	0.0438
RNASEK	17	6857880	6857924	ag_LACat|INSIDE		-0.4976	0.0336
RNF139	8	125556690	125556734	ag_LACat|INSIDE	CpG: 92	-0.2909	0.0326
RNF19A	8	101391916	101391964	ag_LACat|PROMOTER		-0.4009	0.0178
RNFT1	17	55396973	55397017	ag_LACat|PROMOTER	CpG: 62	-0.349	0.0221
RNPS1	16	2258021	2258065	ag_LACat|PROMOTER	CpG: 185	-0.3256	0.0135
ROR1	1	64013191	64013235	ag_LACat|INSIDE	CpG: 132	-0.2508	0.0292
RPL10L	14	46190645	46190689	ag_LACat|INSIDE	CpG: 30	-0.2918	0.0107
RPL30	8	99127591	99127635	ag_LACat|PROMOTER	CpG: 34	-0.2631	0.0472
RPL32P3	3	130601237	130601281	ag_LACat|PROMOTER		-0.3187	0.0159
RPP25	15	73038712	73038766	ag_LACat|PROMOTER	CpG: 28	-0.3021	0.0073
RPS6KA2	6	166789212	166789256	ag_LACat|INSIDE	CpG: 35	-0.3385	0.0147
RPS7	2	3600448	3600494	ag_LACat|PROMOTER		-0.3614	0.0035
RPTOR	17	76334864	76334913	ag_LACat|INSIDE		-0.3154	0.001
RPUSD3	3	9860737	9860781	ag_LACat|PROMOTER	CpG: 26	-0.2879	0.0022
RRAGA	9	19039293	19039337	ag_LACat|PROMOTER	CpG: 82	-0.3825	0.034
RUNDC3B	7	87095573	87095617	ag_LACat|PROMOTER	CpG: 132	-0.253	0.0056
RUNX3	1	25131169	25131216	ag_LACat|PROMOTER	CpG: 311	-0.3256	0.0421
SAMD1	19	14057274	14057318	ag_LACat|DOWNSTREAM	CpG: 40	-0.2688	0.0115
SAPS3	11	67984773	67984817	ag_LACat|INSIDE	CpG: 88	-0.3196	0.0016
SBNO2	19	1063435	1063479	ag_LACat|INSIDE	CpG: 77	-0.2995	0.0293
SBNO2	19	1083263	1083309	ag_LACat|PROMOTER		-0.264	0.0018
SBNO2	19	1083345	1083389	ag_LACat|PROMOTER		-0.4836	0.009
SCAND1	20	34006317	34006361	ag_LACat|PROMOTER	CpG: 146	-0.497	0.0357
SCARB2	4	77354402	77354453	ag_LACat|PROMOTER		-0.3035	0.0396
SCRN1	7	29995168	29995212	ag_LACat|INSIDE	CpG: 133	-0.2678	0.0033
SCRN1	7	29995443	29995487	ag_LACat|INSIDE	CpG: 133	-0.2955	0.0115
SDCCAG8	1	241704591	241704635	ag_LACat|INSIDE	CpG: 48	-0.3242	0.0134
SDHALP1	3	197166001	197166060	ag_LACat|DOWNSTREAM		-0.326	0.0425
SEC61A1	3	129277341	129277385	ag_LACat|DOWNSTREAM	CpG: 148	-0.6365	0.0103
SECTM1	17	77872594	77872639	ag_LACat|INSIDE	CpG: 57	-0.5495	0.0066
SECTM1	17	77872476	77872535	ag_LACat|INSIDE	CpG: 57	-0.3772	0.0178
SEL1L	14	81070148	81070192	ag_LACat|PROMOTER	CpG: 52	-0.2731	0.0499
SELI	2	26422645	26422689	ag_LACat|INSIDE	CpG: 87	-0.269	0.033
SEMA4D	9	91185704	91185749	ag_LACat|INSIDE		-0.4276	0.0377
SENP6	6	76368378	76368422	ag_LACat|INSIDE	CpG: 121	-0.3235	0.0324
SESN2	1	28458516	28458560	ag_LACat|PROMOTER	CpG: 138	-0.2638	0.0015
SETD6	16	57106517	57106561	ag_LACat|PROMOTER	CpG: 103	-0.2593	0.0427
SETMAR	3	4320291	4320335	ag_LACat|INSIDE	CpG: 27	-0.2535	0.0209
SFMBT1	3	53054505	53054549	ag_LACat|PROMOTER	CpG: 201	-0.3168	0.002
SFMBT2	10	7494738	7494782	ag_LACat|PROMOTER	CpG: 418	-0.2571	0.0048
SFRP1	8	41285491	41285535	ag_LACat|INSIDE	CpG: 147	-0.923	0.0096
SGCA	17	45593965	45594009	ag_LACat|PROMOTER	CpG: 36	-0.3063	0.0481
SGTB	5	65053483	65053527	ag_LACat|INSIDE	CpG: 90	-0.2955	0.0136
SH3YL1	2	204248	204294	ag_LACat|DOWNSTREAM		-0.3014	0.0091
SHMT2	12	55909608	55909659	ag_LACat|PROMOTER		-0.261	0.0304
SIP1	14	38653211	38653255	ag_LACat|PROMOTER	CpG: 22	-0.2998	0.0196
SIX3	2	45019452	45019496	ag_LACat|PROMOTER	CpG: 142	-0.332	0.0291
SKI	1	2236332	2236376	ag_LACat|DOWNSTREAM	CpG: 135	-0.3946	0.0074
SKI	1	2228908	2228952	ag_LACat|INSIDE	CpG: 206	-0.3929	0.0331
SLC18A2	10	118990993	118991037	ag_LACat|INSIDE	CpG: 123	-0.3237	0.0299
SLC20A2	8	42516359	42516406	ag_LACat|PROMOTER		-0.3342	0.05
SLC25A1	22	17546635	17546679	ag_LACat|PROMOTER	CpG: 186	-0.3856	0.0058
SLC25A1	22	17546817	17546863	ag_LACat|PROMOTER		-0.3695	0.0292
SLC25A23	19	6410826	6410870	ag_LACat|DIVERGENT_PROMOTER	CpG: 117	-0.8469	0.0175
SLC2A8	9	129206612	129206656	ag_LACat|INSIDE	CpG: 28	-0.354	0.023
SLC35D2	9	98185374	98185420	ag_LACat|INSIDE	CpG: 26	-0.4546	0.0307
SLC39A7	6	33276699	33276752	ag_LACat|INSIDE		-0.3378	0.0436
SLC5A3	21	34368741	34368785	ag_LACat|INSIDE		-0.3358	0.0073
SLC9A3R2	16	2010751	2010795	ag_LACat|PROMOTER	CpG: 112	-0.2548	0.0235
SLCO4A1	20	60745214	60745258	ag_LACat|INSIDE	CpG: 176	-0.2737	0.0077
SLCO5A1	8	70907445	70907492	ag_LACat|INSIDE	CpG: 235	-0.2951	0.0047
SLFN11	17	30696876	30696920	ag_LACat|DOWNSTREAM		-0.2524	0.0182
SMARCA4	19	11006647	11006691	ag_LACat|INSIDE	CpG: 20	-0.2902	0.0082
SMARCE1	17	36057851	36057895	ag_LACat|PROMOTER	CpG: 76	-0.2715	0.0052
SMARCE1	17	36057691	36057746	ag_LACat|PROMOTER	CpG: 76	-0.3817	0.0447
SMEK2	2	55698208	55698255	ag_LACat|INSIDE	CpG: 78	-0.3391	0.0332
SMOC1	14	69416491	69416540	ag_LACat|INSIDE		-0.4035	0.0065
SMPD4	2	130655299	130655343	ag_LACat|INSIDE	CpG: 151	-0.2833	0.0436
SMURF2	17	60088759	60088803	ag_LACat|INSIDE	CpG: 114	-0.2834	0.0002
SNIP	17	33971905	33971949	ag_LACat|INSIDE	CpG: 107	-0.299	0.0366
SNIP	17	33988314	33988358	ag_LACat|INSIDE	CpG: 50	-0.3445	0.0114
SNIP	17	33982226	33982270	ag_LACat|INSIDE	CpG: 57	-0.3939	0.0125
SNORA28	14	102871439	102871483	ag_LACat|PROMOTER		-0.3228	0.0498
SNORA64	16	1954090	1954134	ag_LACat|PROMOTER		-0.5264	0.008
SNORD97	11	10786744	10786790	ag_LACat|PROMOTER	CpG: 147	-0.3468	0.0093
SNTB2	16	67779205	67779249	ag_LACat|INSIDE	CpG: 111	-0.3814	0.0153
SNX1	15	62175193	62175240	ag_LACat|DIVERGENT_PROMOTER	CpG: 62	-0.2681	0.0441
SNX18	5	53850731	53850775	ag_LACat|INSIDE	CpG: 193	-0.7049	0.0001
SNX18	5	53850227	53850271	ag_LACat|INSIDE	CpG: 193	-0.254	0.0002
SNX18	5	53850578	53850622	ag_LACat|INSIDE	CpG: 193	-0.3937	0.0002
SNX18	5	53851004	53851048	ag_LACat|INSIDE	CpG: 193	-0.3169	0.0004
SNX18	5	53850893	53850937	ag_LACat|INSIDE	CpG: 193	-0.7636	0.0005
SNX18	5	53850475	53850519	ag_LACat|INSIDE	CpG: 193	-0.4492	0.0105
SNX18	5	53851121	53851166	ag_LACat|INSIDE		-0.7871	0.0019
SNX33	15	73726457	73726503	ag_LACat|DIVERGENT_PROMOTER		-0.3393	0.0445
SOCS3	17	73868438	73868482	ag_LACat|PROMOTER	CpG: 205	-0.2559	0.0036
SOCS5	2	46779582	46779626	ag_LACat|PROMOTER	CpG: 97	-0.3266	0.0083
SOCS7	17	33762253	33762297	ag_LACat|INSIDE	CpG: 122	-0.2568	0.0082
SOD2	6	160034828	160034873	ag_LACat|PROMOTER	CpG: 116	-0.4044	0.0349
SON	21	33837391	33837435	ag_LACat|INSIDE	CpG: 124	-0.2955	0.0468
SP1	12	52059999	52060047	ag_LACat|PROMOTER		-0.2585	0.0035
SP7	12	52025175	52025219	ag_LACat|PROMOTER	CpG: 46	-0.2714	0.0366
SPEF2	5	35653952	35653996	ag_LACat|INSIDE	CpG: 38	-0.2806	0.0102
SPON2	4	1151625	1151669	ag_LACat|INSIDE	CpG: 47	-0.369	0.0067
SPON2	4	1151462	1151506	ag_LACat|INSIDE	CpG: 47	-0.4211	0.0076
SPSB4	3	142267628	142267672	ag_LACat|INSIDE	CpG: 72	-0.3423	0.0243
SREBF1	17	17656703	17656747	ag_LACat|INSIDE	CpG: 49	-0.4835	0.0322
SREBF2	22	40559076	40559120	ag_LACat|INSIDE	CpG: 159	-0.3062	0.0087
SREBF2	22	40559055	40559099	ag_LACat|INSIDE	CpG: 159	-0.274	0.0233
SSBP4	19	18404866	18404910	ag_LACat|INSIDE	CpG: 395	-0.2733	0
SSNA1	9	139199596	139199640	ag_LACat|PROMOTER		-0.3694	0.009
STAMBPL1	10	90630133	90630177	ag_LACat|INSIDE	CpG: 91	-0.338	0.0378
STK25	2	242096254	242096298	ag_LACat|INSIDE	CpG: 153	-0.2865	0.0254
STK32C	10	133970581	133970625	ag_LACat|INSIDE	CpG: 199	-0.3267	0.0407
STRBP	9	125071072	125071116	ag_LACat|PROMOTER	CpG: 65	-0.4559	0.0171
STRN	2	37047726	37047770	ag_LACat|PROMOTER	CpG: 95	-0.3405	0.0149
STX4	16	30951791	30951839	ag_LACat|PROMOTER		-0.5883	0.0246
STXBP5	6	147567254	147567298	ag_LACat|INSIDE	CpG: 51	-0.2808	0.0092
SULF2	20	45848346	45848398	ag_LACat|PROMOTER	CpG: 143	-0.5705	0.0171
SULF2	20	45848312	45848369	ag_LACat|PROMOTER	CpG: 143	-0.3154	0.0454
SYNE2	14	63390022	63390066	ag_LACat|INSIDE	CpG: 105	-0.3347	0.0171
SYNM	15	97462968	97463012	ag_LACat|INSIDE	CpG: 194	-0.2964	0.0016
SYNM	15	97458240	97458284	ag_LACat|PROMOTER	CpG: 46	-0.37	0.0101
TACC2	10	123913553	123913597	ag_LACat|INSIDE		-0.4191	0.0135
TAF8	6	42126335	42126383	ag_LACat|INSIDE	CpG: 41	-0.3003	0.0386
TAP2	6	32914632	32914676	ag_LACat|PROMOTER	CpG: 39	-0.3913	0.0337
TBC1D24	16	2465918	2465967	ag_LACat|INSIDE	CpG: 398	-0.2626	0.0024
TBCD	17	78411941	78411985	ag_LACat|INSIDE	CpG: 16	-0.5605	0.0061
TBCD	17	78412484	78412528	ag_LACat|INSIDE	CpG: 18	-0.2595	0
TBKBP1	17	43153815	43153867	ag_LACat|DOWNSTREAM		-0.5015	0.0266
TBKBP1	17	43153685	43153729	ag_LACat|DOWNSTREAM		-0.4191	0.0491
TCEB3CL	18	42798136	42798180	ag_LACat|INSIDE	CpG: 149	-0.2594	0.0075
TCEB3CL	18	42798619	42798663	ag_LACat|PROMOTER	CpG: 149	-0.2635	0.0019
TECTA	11	120534161	120534205	ag_LACat|INSIDE		-0.3582	0.0051
TEPP	16	56576149	56576193	ag_LACat|INSIDE	CpG: 92	-0.2549	0.0164
TESK1	9	35595469	35595513	ag_LACat|INSIDE	CpG: 145	-0.2791	0.0019
TESK1	9	35594291	35594335	ag_LACat|PROMOTER	CpG: 145	-0.4064	0.0008
TET2	4	106288321	106288372	ag_LACat|INSIDE		-0.2936	0.0406
TGFB1I1	16	31395210	31395254	ag_LACat|INSIDE	CpG: 151	-0.2596	0.0394
TGFB3	14	75518588	75518632	ag_LACat|DIVERGENT_PROMOTER	CpG: 75	-0.2776	0.0043
THOP1	19	2736367	2736411	ag_LACat|DIVERGENT_PROMOTER	CpG: 63	-0.2923	0.0029
THSD1P	13	51666817	51666865	ag_LACat|PROMOTER	CpG: 43	-0.2684	0.0499
TIMM13	19	2378733	2378777	ag_LACat|INSIDE	CpG: 305	-0.3996	0.004
TIMM13	19	2378809	2378853	ag_LACat|INSIDE	CpG: 305	-0.4467	0.006
TIMM13	19	2378283	2378327	ag_LACat|INSIDE	CpG: 305	-0.3777	0.0175
TIMM13	19	2378958	2379004	ag_LACat|PROMOTER	CpG: 305	-0.3334	0.0349
TIMM44	19	7897976	7898020	ag_LACat|INSIDE	CpG: 21	-0.2623	0.0001
TINF2	14	23781335	23781379	ag_LACat|INSIDE	CpG: 60	-0.2985	0.0245
TK2	16	65140765	65140809	ag_LACat|INSIDE	CpG: 90	-0.3458	0.0024
TM9SF2	13	98949144	98949195	ag_LACat|PROMOTER		-0.268	0.0212
TMBIM6	12	48421448	48421494	ag_LACat|PROMOTER	CpG: 72	-0.4068	0.0361
TMC7	16	18902764	18902808	ag_LACat|PROMOTER	CpG: 45	-0.3692	0.0041
TMCC3	12	93567581	93567625	ag_LACat|INSIDE		-0.2523	0.0462
TMEM107	17	8020499	8020543	ag_LACat|PROMOTER	CpG: 55	-0.3325	0.0086
TMEM121	14	105065830	105065874	ag_LACat|INSIDE	CpG: 340	-0.2552	0.0001
TMEM206	1	210654302	210654346	ag_LACat|INSIDE	CpG: 77	-0.2638	0.0281
TMEM206	1	210654152	210654208	ag_LACat|INSIDE		-0.2927	0.0235
TMEM217	6	37333293	37333337	ag_LACat|INSIDE	CpG: 29	-0.2757	0.0397
TMEM33	4	41631806	41631851	ag_LACat|PROMOTER		-0.2819	0.0156
TMEM80	11	685491	685535	ag_LACat|PROMOTER	CpG: 178	-0.3968	0.0202
TMEM8A	16	367767	367811	ag_LACat|INSIDE	CpG: 39	-0.2744	0.0012
TMPRSS9	19	2376419	2376463	ag_LACat|INSIDE	CpG: 305	-0.2946	0.0006
TNFAIP8	5	118719555	118719609	ag_LACat|INSIDE	CpG: 42	-0.3498	0.0286
TNFRSF12A	16	3011269	3011313	ag_LACat|INSIDE	CpG: 95	-0.3808	0.0357
TNFRSF18	1	1132016	1132061	ag_LACat|PROMOTER		-0.25	0.0298
TNKS2	10	93548162	93548206	ag_LACat|INSIDE	CpG: 100	-0.3245	0.0253
TOMM20	1	233334366	233334414	ag_LACat|DOWNSTREAM	CpG: 30	-0.3436	0.043
TOP3B	22	20667148	20667192	ag_LACat|PROMOTER	CpG: 48	-0.3133	0.0069
TOR1B	9	131605819	131605864	ag_LACat|INSIDE	CpG: 81	-0.2995	0.0279
TOX2	20	41976536	41976580	ag_LACat|PROMOTER	CpG: 172	-0.3782	0.0103
TP53TG5	20	43435925	43435984	ag_LACat|INSIDE		-0.2817	0.0175
TPM2	9	35679696	35679740	ag_LACat|INSIDE	CpG: 109	-0.2945	0.0382
TPM4	19	16039444	16039494	ag_LACat|PROMOTER	CpG: 18	-0.275	0.0309
TPO	2	1495156	1495200	ag_LACat|INSIDE	CpG: 17	-0.3234	0.009
TRAF2	9	138917072	138917116	ag_LACat|INSIDE		-0.3229	0.0116
TRAF7	16	2155805	2155850	ag_LACat|INSIDE	CpG: 15	-0.2704	0.0121
TRIM14	9	99889475	99889519	ag_LACat|INSIDE		-0.2556	0.0048
TRIM6	11	5574458	5574502	ag_LACat|INSIDE		-0.2532	0.0239
TRIM9	14	50631837	50631881	ag_LACat|INSIDE	CpG: 199	-0.3402	0.0493
TRIP10	19	6690853	6690897	ag_LACat|INSIDE	CpG: 23	-0.2565	0.0032
TRIP11	14	91576123	91576167	ag_LACat|INSIDE	CpG: 63	-0.2566	0.0383
TRMT1	19	13088312	13088359	ag_LACat|INSIDE	CpG: 59	-0.4506	0.0001
TRMT1	19	13088177	13088221	ag_LACat|INSIDE	CpG: 59	-0.4562	0.0254
TSNARE1	8	143483537	143483581	ag_LACat|PROMOTER	CpG: 20	-0.2913	0.0001
TTC15	2	3370918	3370962	ag_LACat|INSIDE	CpG: 117	-0.3673	0.0034
TTLL8	22	48825588	48825633	ag_LACat|INSIDE	CpG: 17	-0.2582	0.0146
TTMA	18	5885818	5885862	ag_LACat|PROMOTER	CpG: 120	-0.2779	0.0306
TUBB2B	6	3172880	3172924	ag_LACat|INSIDE	CpG: 215	-0.2582	0.0374
TXNDC17	17	6484806	6484853	ag_LACat|PROMOTER	CpG: 99	-0.2862	0.0435
TYMP	22	49314727	49314771	ag_LACat|INSIDE	CpG: 538	-0.286	0.0176
TYMP	22	49312913	49312957	ag_LACat|INSIDE	CpG: 538	-0.3326	0.0195
TYMP	22	49312787	49312831	ag_LACat|INSIDE	CpG: 538	-0.2818	0.0464
UBE2J1	6	90119367	90119411	ag_LACat|PROMOTER	CpG: 103	-0.3742	0.0001
UBXN7	3	197643361	197643405	ag_LACat|INSIDE	CpG: 87	-0.4015	0.0223
UCK1	9	133396806	133396850	ag_LACat|PROMOTER	CpG: 121	-0.2793	0.0121
UHRF2	9	6402932	6402976	ag_LACat|PROMOTER	CpG: 178	-0.3073	0.043
UNC5A	5	176169922	176169966	ag_LACat|PROMOTER	CpG: 138	-0.2683	0.0383
UNC5D	8	35212635	35212679	ag_LACat|INSIDE	CpG: 113	-0.3072	0.0279
UNC84A	7	819555	819599	ag_LACat|PROMOTER	CpG: 20	-0.2667	0.0055
UPB1	22	23220510	23220554	ag_LACat|PROMOTER	CpG: 98	-0.2649	0.0446
USP20	9	131637969	131638021	ag_LACat|INSIDE	CpG: 103	-0.4181	0.0053
USP38	4	144325808	144325852	ag_LACat|INSIDE	CpG: 100	-0.2827	0.0097
USP48	1	21982699	21982743	ag_LACat|PROMOTER	CpG: 112	-0.2508	0.0268
UTP20	12	100198127	100198171	ag_LACat|INSIDE	CpG: 30	-0.2684	0.005
VDAC3	8	42387785	42387829	ag_LACat|DOWNSTREAM	CpG: 30	-0.3022	0.0187
VPS18	15	38973741	38973785	ag_LACat|PROMOTER	CpG: 68	-0.2657	0.0293
VRK1	14	96333709	96333753	ag_LACat|INSIDE	CpG: 84	-0.2784	0.0468
VWA3B	2	98070232	98070276	ag_LACat|INSIDE	CpG: 61	-0.2758	0.0118
VWA3B	2	98070308	98070352	ag_LACat|INSIDE	CpG: 61	-0.3398	0.019
WASH1	9	18941	18985	ag_LACat|INSIDE	CpG: 69	-0.2707	0.0215
WDR21B	4	41678792	41678836	ag_LACat|INSIDE	CpG: 21	-0.2696	0.0048
WDR24	16	680429	680473	ag_LACat|PROMOTER	CpG: 53	-0.3503	0.0062
WDR40A	9	34116637	34116681	ag_LACat|INSIDE	CpG: 66	-0.2908	0.047
WDR41	5	76824113	76824157	ag_LACat|PROMOTER	CpG: 85	-0.2748	0.0097
WDR52	3	114643014	114643058	ag_LACat|PROMOTER	CpG: 32	-0.3457	0.0264
WDR5B	3	123617641	123617685	ag_LACat|PROMOTER	CpG: 29	-0.2907	0.0276
WDR60	7	158342057	158342101	ag_LACat|INSIDE	CpG: 90	-0.3078	0.0198
WDR61	15	76379059	76379103	ag_LACat|PROMOTER		-0.2829	0.0042
WDR65	1	43410640	43410684	ag_LACat|INSIDE		-0.3759	0.0173
WDR76	15	41906572	41906616	ag_LACat|INSIDE		-0.388	0.0235
WDR78	1	67163099	67163143	ag_LACat|INSIDE	CpG: 53	-0.2774	0.0301
WDR8	1	3550805	3550849	ag_LACat|INSIDE	CpG: 113	-0.2668	0.014
WDR86	7	150738412	150738456	ag_LACat|PROMOTER	CpG: 157	-0.2597	0.0367
WDR93	15	88035013	88035057	ag_LACat|INSIDE	CpG: 46	-0.3728	0.0086
WEE1	11	9550982	9551026	ag_LACat|PROMOTER	CpG: 196	-0.5135	0.0117
WIPI2	7	5233710	5233768	ag_LACat|INSIDE	CpG: 28	-0.2848	0.0197
WWOX	16	76690699	76690744	ag_LACat|PROMOTER	CpG: 91	-0.3179	0.0221
XAB2	19	7600619	7600663	ag_LACat|PROMOTER		-0.495	0.0143
XBP1	22	27526444	27526488	ag_LACat|INSIDE	CpG: 91	-0.2739	0.0174
XPA	9	99499016	99499060	ag_LACat|INSIDE	CpG: 78	-0.3077	0.0139
XPO7	8	21833519	21833563	ag_LACat|INSIDE	CpG: 115	-0.2829	0.014
YEATS4	12	68040286	68040330	ag_LACat|INSIDE	CpG: 69	-0.4097	0.036
ZBTB1	14	64041754	64041798	ag_LACat|INSIDE	CpG: 211	-0.2529	0.0031
ZBTB42	14	104338700	104338744	ag_LACat|INSIDE	CpG: 128	-0.2552	0.0003
ZBTB46	20	61871667	61871711	ag_LACat|INSIDE	CpG: 26	-0.262	0.0014
ZBTB7A	19	4005160	4005204	ag_LACat|INSIDE	CpG: 153	-0.33	0.0128
ZBTB7A	19	4015837	4015881	ag_LACat|INSIDE	CpG: 285	-0.312	0.0206
ZBTB7A	19	4010870	4010914	ag_LACat|INSIDE		-0.2877	0.0012
ZBTB7A	19	4015032	4015076	ag_LACat|INSIDE		-0.2865	0.0015
ZC3H3	8	144702978	144703023	ag_LACat|DIVERGENT_PROMOTER	CpG: 15	-0.2843	0.0081
ZC3H3	8	144702916	144702960	ag_LACat|DIVERGENT_PROMOTER	CpG: 15	-0.3697	0.0084
ZCCHC17	1	31542566	31542610	ag_LACat|INSIDE		-0.3579	0.0046
ZFAND3	6	37895972	37896016	ag_LACat|INSIDE	CpG: 115	-0.3162	0.0029
ZFHX3	16	71379003	71379048	ag_LACat|INSIDE	CpG: 34	-0.3435	0.007
ZFHX3	16	71378959	71379010	ag_LACat|INSIDE	CpG: 34	-0.4271	0.0074
ZFHX3	16	71639972	71640016	ag_LACat|PROMOTER	CpG: 99	-0.263	0.0066
ZFP36	19	44590500	44590544	ag_LACat|INSIDE	CpG: 109	-0.5817	0.027
ZFP64	20	50154750	50154794	ag_LACat|INSIDE	CpG: 61	-0.2585	0.0013
ZFPM1	16	87126395	87126439	ag_LACat|INSIDE	CpG: 52	-0.3112	0.0003
ZFPM1	16	87129033	87129082	ag_LACat|INSIDE		-0.3357	0.0079
ZMYM5	13	19335653	19335697	ag_LACat|INSIDE	CpG: 205	-0.2903	0.0044
ZNF174	16	3391466	3391510	ag_LACat|INSIDE	CpG: 105	-0.3327	0.0014
ZNF200	16	3224825	3224869	ag_LACat|INSIDE	CpG: 71	-0.3929	0.0383
ZNF217	20	51631758	51631805	ag_LACat|INSIDE	CpG: 26	-0.8342	0.0007
ZNF217	20	51631373	51631417	ag_LACat|INSIDE		-0.2781	0.0002
ZNF217	20	51631409	51631453	ag_LACat|INSIDE		-0.7396	0.001
ZNF217	20	51631827	51631874	ag_LACat|INSIDE		-0.581	0.0099
ZNF263	16	3273478	3273522	ag_LACat|INSIDE	CpG: 113	-0.2861	0.0078
ZNF367	9	98220484	98220528	ag_LACat|PROMOTER	CpG: 221	-0.3025	0.0066
ZNF423	16	48227939	48227983	ag_LACat|INSIDE	CpG: 58	-0.2914	0.0141
ZNF432	19	57243907	57243951	ag_LACat|PROMOTER	CpG: 36	-0.3557	0.0075
ZNF440	19	11786117	11786161	ag_LACat|INSIDE	CpG: 46	-0.2711	0.0114
ZNF487	10	43271415	43271459	ag_LACat|INSIDE	CpG: 69	-0.3786	0.0185
ZNF552	19	63018198	63018244	ag_LACat|PROMOTER		-0.3856	0.0167
ZNF564	19	12527614	12527658	ag_LACat|PROMOTER	CpG: 44	-0.3444	0.0179
ZNF578	19	57648585	57648629	ag_LACat|PROMOTER	CpG: 47	-0.2619	0.0401
ZNF580	19	60846621	60846669	ag_LACat|INSIDE	CpG: 31	-0.6032	0.0099
ZNF580	19	60846546	60846594	ag_LACat|INSIDE		-0.474	0.0062
ZNF581	19	60846705	60846749	ag_LACat|PROMOTER	CpG: 31	-0.4398	0.0023
ZNF624	17	16461792	16461836	ag_LACat|DOWNSTREAM	CpG: 49	-0.2628	0.0315
ZNF677	19	58449786	58449830	ag_LACat|INSIDE	CpG: 37	-0.2751	0.0235
ZNF692	1	247119992	247120036	ag_LACat|PROMOTER	CpG: 86	-0.2775	0.0282
ZNF709	19	12456461	12456507	ag_LACat|INSIDE	CpG: 61	-0.3904	0.0274
ZNF720	16	31632082	31632126	ag_LACat|INSIDE		-0.3662	0.0046
ZNF74	22	19078515	19078559	ag_LACat|INSIDE	CpG: 76	-0.3023	0.006
ZNF75A	16	3295335	3295379	ag_LACat|DIVERGENT_PROMOTER	CpG: 111	-0.3378	0.0137
ZNF774	15	88696721	88696765	ag_LACat|INSIDE	CpG: 45	-0.2844	0.0423
ZNF777	7	148787805	148787849	ag_LACat|INSIDE	CpG: 138	-0.3464	0.0003
ZNF777	7	148789018	148789063	ag_LACat|PROMOTER		-0.4239	0.0139
ZNF786	7	148398811	148398855	ag_LACat|INSIDE		-0.321	0.0015
ZNF788	19	12064119	12064163	ag_LACat|INSIDE	CpG: 41	-0.3354	0.0358
ZNF804A	2	185171379	185171423	ag_LACat|INSIDE		-0.3476	0.0013
ZNF816A	19	58157795	58157839	ag_LACat|INSIDE	CpG: 48	-0.3094	0.0204
ZNF835	19	61867651	61867695	ag_LACat|INSIDE	CpG: 137	-0.2585	0.0072
ZNF844	19	12036509	12036553	ag_LACat|DIVERGENT_PROMOTER	CpG: 57	-0.3296	0.0467
ZNHIT2	11	64641550	64641594	ag_LACat|INSIDE	CpG: 142	-0.3421	0.0451
ZNHIT3	17	31916663	31916707	ag_LACat|INSIDE	CpG: 54	-0.3776	0.0277
ZSCAN18	19	63301651	63301698	ag_LACat|PROMOTER	CpG: 61	-0.2928	0.0276
ZYG11A	1	53081358	53081402	ag_LACat|INSIDE	CpG: 112	-0.3181	0.0025

## Sheet: S3A
Table S3A: List of probes hypermethylated in unmutated in comparison to mutated CLL
GENE SYMBOL	CHR	START	STOP	DESCRIPTION	CPG	LOG2FC	P-VALUE
ACCN2	12	48761306	48761351	ag_LACat|INSIDE	CpG: 45	0.2719	0.0479
CCDC40	17	75647030	75647085	ag_LACat|INSIDE	CpG: 22	0.3521	0.0273
CDK5R1	17	27839355	27839399	ag_LACat|INSIDE		0.5189	0.0025
CDK5R1	17	27838829	27838873	ag_LACat|INSIDE	CpG: 159	0.3578	0.0161
CDK5R1	17	27838908	27838952	ag_LACat|INSIDE	CpG: 159	0.3921	0.0447
CDK5R1	17	27838968	27839016	ag_LACat|INSIDE	CpG: 159	0.2533	0.0113
CHAD	17	45900544	45900588	ag_LACat|INSIDE	CpG: 116	0.2729	0.0037
COL23A1	5	177661943	177661987	ag_LACat|INSIDE	CpG: 23	0.2966	0.0021
COL23A1	5	177661772	177661816	ag_LACat|INSIDE		0.3933	0.0041
CPEB1	15	81114366	81114416	ag_LACat|PROMOTER	CpG: 214	0.2636	0.0342
CSNK1D	17	77800792	77800836	ag_LACat|INSIDE		0.3048	0.0402
DEF8	16	88543533	88543577	ag_LACat|INSIDE	CpG: 53	0.2815	0.0424
DEF8	16	88558085	88558129	ag_LACat|INSIDE	CpG: 18	0.2605	0.0206
DLG1	3	198508611	198508666	ag_LACat|INSIDE		0.4758	0.0417
DMRT3	9	988604	988648	ag_LACat|DOWNSTREAM	CpG: 48	0.2629	0.0148
DNM1L	12	32724244	32724302	ag_LACat|INSIDE	CpG: 73	0.5218	0.0288
DPH1	17	1879994	1880038	ag_LACat|DIVERGENT_PROMOTER	CpG: 60	0.3082	0.0298
ECT2	3	173950501	173950560	ag_LACat|PROMOTER		0.4261	0.0177
FLJ40434	1	53676677	53676725	ag_LACat|INSIDE		0.2509	0.0487
FN3K	17	78286891	78286935	ag_LACat|INSIDE	CpG: 87	0.2564	0.0235
GADD45B	19	2427028	2427072	ag_LACat|PROMOTER	CpG: 180	0.3495	0.029
GNG7	19	2573518	2573562	ag_LACat|INSIDE	CpG: 33	0.4129	0.0002
GNG7	19	2573871	2573925	ag_LACat|INSIDE		0.7915	0.0002
GNG7	19	2573663	2573707	ag_LACat|INSIDE	CpG: 33	0.3819	0.0003
GNG7	19	2573739	2573783	ag_LACat|INSIDE	CpG: 33	0.3294	0.0008
GRIN1	9	139164906	139164950	ag_LACat|INSIDE		0.2563	0
GSG2	17	3573923	3573967	ag_LACat|PROMOTER	CpG: 111	0.2954	0.0448
GSTO1	10	106004975	106005019	ag_LACat|INSIDE	CpG: 47	0.3219	0.0262
HDAC4	2	239861641	239861685	ag_LACat|INSIDE		0.3203	0.004
HDAC4	2	239861935	239861993	ag_LACat|INSIDE		0.3331	0.0449
HHLA3	1	70593216	70593268	ag_LACat|INSIDE	CpG: 84	0.3173	0.0249
HMSD	18	59767344	59767389	ag_LACat|PROMOTER		0.322	0.012
KCNK12	2	47651821	47651866	ag_LACat|PROMOTER	CpG: 236	0.4003	0.0082
LAP3	4	17187693	17187745	ag_LACat|PROMOTER		0.3188	0.0469
MAPRE2	18	30811988	30812032	ag_LACat|PROMOTER		0.4416	0.0248
MCM10	10	13243555	13243599	ag_LACat|PROMOTER	CpG: 38	0.3217	0.0328
MDS1	3	170868428	170868487	ag_LACat|PROMOTER		0.3557	0.0244
PARP11	12	3852969	3853020	ag_LACat|PROMOTER	CpG: 43	0.3243	0.0456
PDHB	3	58394848	58394892	ag_LACat|PROMOTER	CpG: 67	0.3381	0.0255
PGAP1	2	197498793	197498851	ag_LACat|INSIDE		0.3915	0.0184
PLXNB2	22	49080052	49080105	ag_LACat|PROMOTER	CpG: 132	0.2831	0.0375
POLR3E	16	22244948	22244992	ag_LACat|INSIDE	CpG: 31	0.341	0.0076
RAB34	17	24068998	24069042	ag_LACat|INSIDE	CpG: 95	0.259	0.0169
RNF157	17	71734453	71734497	ag_LACat|INSIDE	CpG: 17	0.25	0.0351
RPL39L	3	188339574	188339619	ag_LACat|INSIDE	CpG: 63	0.312	0.0253
RTKN	2	74521521	74521565	ag_LACat|PROMOTER	CpG: 143	0.2611	0.0371
SLC45A1	1	8307235	8307279	ag_LACat|INSIDE	CpG: 24	0.3397	0.0465
SOCS3	17	73866496	73866540	ag_LACat|INSIDE	CpG: 205	0.4061	0.017
SWAP70	11	9737470	9737521	ag_LACat|DOWNSTREAM		0.5294	0.0024
SWAP70	11	9737598	9737642	ag_LACat|DOWNSTREAM		0.6493	0.0063
TGIF1	18	3441281	3441340	ag_LACat|PROMOTER	CpG: 312	0.3722	0.047
TMEM45A	3	101693820	101693873	ag_LACat|PROMOTER		0.3229	0.05
TNR	1	173835187	173835236	ag_LACat|INSIDE	CpG: 42	0.2789	0.0436
TRIM71	3	32836257	32836301	ag_LACat|INSIDE	CpG: 24	0.2706	0.0121
UTP6	17	27252706	27252753	ag_LACat|INSIDE	CpG: 32	0.3821	0.0294
ZCCHC14	16	86005632	86005681	ag_LACat|INSIDE	CpG: 32	0.2698	0.0436

## Sheet: S3B
Table S3B: List of probes hypomethylated in unmutated CLL in comparison to mutated CLL
GENE SYMBOL	CHR	START	STOP	DESCRIPTION	CPG	LOG2FC	P-VALUE
A2BP1	16	7293355	7293402	ag_LACat|INSIDE		-0.3889	0.0013
AADAT	4	171247963	171248007	ag_LACat|PROMOTER	CpG: 59	-0.3591	0.0077
ABCA17P	16	2332208	2332262	ag_LACat|INSIDE		-0.3908	0.018
ABCB6	2	219792027	219792071	ag_LACat|PROMOTER	CpG: 90	-0.432	0.0037
ABCC3	17	46067706	46067750	ag_LACat|INSIDE		-0.3112	0.0327
ABCC9	12	21985847	21985891	ag_LACat|PROMOTER	CpG: 90	-0.4906	0.0154
ABCC9	12	21985925	21985972	ag_LACat|PROMOTER	CpG: 90	-0.4337	0.0264
ABCD3	1	94656348	94656392	ag_LACat|PROMOTER	CpG: 90	-0.355	0.0278
ABCG1	21	42513638	42513690	ag_LACat|INSIDE		-0.3782	0.0423
ABCG2	4	89299258	89299302	ag_LACat|PROMOTER	CpG: 77	-0.2737	0.013
ABCG4	11	118526047	118526091	ag_LACat|INSIDE	CpG: 90	-0.3416	0.0024
ABHD8	19	17266112	17266156	ag_LACat|INSIDE	CpG: 36	-0.261	0.0279
ABO	9	135141219	135141272	ag_LACat|PROMOTER		-0.3426	0.0461
ACADL	2	210797862	210797906	ag_LACat|INSIDE	CpG: 85	-0.3578	0.0479
ACCN4	2	220096156	220096215	ag_LACat|INSIDE	CpG: 71	-0.4253	0.0045
ACOXL	2	111207135	111207179	ag_LACat|INSIDE	CpG: 89	-0.3024	0.0016
ACOXL	2	111207355	111207402	ag_LACat|INSIDE	CpG: 89	-0.3157	0.0025
ACSS3	12	79995676	79995724	ag_LACat|PROMOTER	CpG: 43	-0.3721	0.0102
ACSS3	12	79995870	79995914	ag_LACat|PROMOTER	CpG: 43	-0.3901	0.0193
ACSS3	12	79995599	79995652	ag_LACat|PROMOTER		-0.3655	0.0377
ACTA1	1	227636093	227636142	ag_LACat|INSIDE	CpG: 245	-0.4089	0.0017
ACTA1	1	227635511	227635555	ag_LACat|INSIDE	CpG: 245	-0.3606	0.0096
ACTA1	1	227635665	227635709	ag_LACat|INSIDE	CpG: 245	-0.3551	0.0041
ACTA1	1	227635466	227635510	ag_LACat|INSIDE	CpG: 245	-0.3231	0.0096
ACTC1	15	32874715	32874759	ag_LACat|INSIDE		-0.3493	0.0082
ACVR2A	2	148317827	148317879	ag_LACat|PROMOTER	CpG: 123	-1.1047	0
ACVR2A	2	148317756	148317804	ag_LACat|PROMOTER	CpG: 123	-1.2085	0
ACVR2A	2	148318159	148318203	ag_LACat|PROMOTER	CpG: 123	-0.2835	0
ADAMTS1	21	27140684	27140734	ag_LACat|PROMOTER		-0.355	0.0211
ADAMTS10	19	8580688	8580732	ag_LACat|INSIDE	CpG: 35	-0.3598	0.0005
ADAMTS14	10	72102033	72102077	ag_LACat|PROMOTER		-0.3593	0.0129
ADAMTS5	21	27261705	27261749	ag_LACat|PROMOTER	CpG: 193	-0.298	0.01
ADAMTS5	21	27260764	27260816	ag_LACat|INSIDE	CpG: 193	-0.3795	0.011
ADAMTS9	3	64647312	64647363	ag_LACat|INSIDE	CpG: 189	-0.2851	0.0255
ADM	11	10284397	10284441	ag_LACat|INSIDE	CpG: 191	-0.3472	0.0141
ADRA1A	8	26779207	26779251	ag_LACat|PROMOTER	CpG: 202	-0.2672	0.001
ADRA1A	8	26779153	26779197	ag_LACat|PROMOTER	CpG: 202	-0.3289	0.0011
ADRA1A	8	26779082	26779126	ag_LACat|PROMOTER	CpG: 202	-0.4154	0.0045
ADRA1A	8	26779299	26779348	ag_LACat|PROMOTER	CpG: 202	-0.4091	0.0028
ADRA1A	8	26779375	26779422	ag_LACat|PROMOTER	CpG: 202	-0.3255	0.0115
ADRA1A	8	26778807	26778855	ag_LACat|INSIDE	CpG: 202	-0.2975	0.0035
ADRA1A	8	26778724	26778776	ag_LACat|INSIDE	CpG: 202	-0.3024	0.0252
ADRB3	8	37942696	37942740	ag_LACat|INSIDE	CpG: 137	-0.3783	0.01
AFAP1L2	10	116154855	116154904	ag_LACat|PROMOTER		-0.3166	0.0344
AFF3	2	100086967	100087013	ag_LACat|INSIDE	CpG: 25	-0.4094	0.0071
AGAP11	10	88721524	88721568	ag_LACat|INSIDE	CpG: 94	-0.2784	0.026
AGBL5	2	27126636	27126685	ag_LACat|PROMOTER	CpG: 64	-0.4284	0.0236
AGPAT9	4	84676896	84676948	ag_LACat|INSIDE		-0.5163	0.0331
AGPHD1	15	76587387	76587431	ag_LACat|INSIDE		-0.2693	0.0449
AHRR	5	375501	375545	ag_LACat|INSIDE	CpG: 213	-0.382	0.0017
AJAP1	1	4616220	4616264	ag_LACat|INSIDE	CpG: 232	-0.2726	0.0235
ALCAM	3	106570794	106570849	ag_LACat|INSIDE	CpG: 24	-0.429	0.0352
ALS2	2	202354136	202354187	ag_LACat|PROMOTER	CpG: 62	-0.5593	0.0309
ALS2	2	202354289	202354348	ag_LACat|PROMOTER	CpG: 62	-0.5234	0.0321
ALX3	1	110414055	110414099	ag_LACat|INSIDE	CpG: 264	-0.2592	0.0088
ALX4	11	44297885	44297929	ag_LACat|PROMOTER	CpG: 41	-0.4417	0.0026
ALX4	11	44297969	44298013	ag_LACat|PROMOTER	CpG: 41	-0.2688	0.0151
ALX4	11	44281484	44281528	ag_LACat|INSIDE	CpG: 19	-0.2951	0.0291
AM991276:569	18	44189071	44189115	ag_LACat|INSIDE	CpG: 260	-0.3205	0.0015
ANGEL1	14	76349146	76349194	ag_LACat|PROMOTER	CpG: 71	-0.26	0.0158
ANK1	8	41872500	41872544	ag_LACat|INSIDE	CpG: 171	-0.4134	0.0292
ANKRD11	16	88084710	88084754	ag_LACat|PROMOTER	CpG: 205	-0.4492	0.0404
ANKRD11	16	88084751	88084795	ag_LACat|PROMOTER	CpG: 205	-0.2709	0.0195
ANKRD11	16	88083459	88083516	ag_LACat|INSIDE	CpG: 205	-0.3075	0.0229
ANKRD13B	17	24945066	24945110	ag_LACat|INSIDE	CpG: 84	-0.3511	0.0289
ANKRD27	19	37857258	37857313	ag_LACat|INSIDE	CpG: 284	-0.2782	0.0232
ANKRD57	2	109730493	109730537	ag_LACat|INSIDE	CpG: 230	-0.3533	0.0192
ANP32A	15	66899627	66899686	ag_LACat|INSIDE	CpG: 374	-0.3151	0.0422
ANTXR1	2	69093530	69093588	ag_LACat|PROMOTER	CpG: 84	-0.2543	0.0422
ANTXR1	2	69093779	69093827	ag_LACat|INSIDE	CpG: 84	-0.4562	0.0045
AP2M1	3	185375201	185375253	ag_LACat|PROMOTER	CpG: 55	-0.5065	0.0238
AP3M2	8	42128847	42128893	ag_LACat|PROMOTER	CpG: 134	-0.335	0.0015
APBB2	4	40911257	40911302	ag_LACat|INSIDE	CpG: 95	-0.2961	0.0227
APOE	19	50100856	50100901	ag_LACat|INSIDE		-0.3964	0.0191
APPL1	3	57237327	57237381	ag_LACat|INSIDE	CpG: 120	-0.4434	0.0298
ARF4	3	57558474	57558518	ag_LACat|PROMOTER	CpG: 60	-0.4611	0.0341
ARHGEF12	11	119711792	119711849	ag_LACat|PROMOTER	CpG: 136	-0.2574	0.0493
ARID1B	6	157140135	157140179	ag_LACat|PROMOTER		-0.3252	0.0103
ARL1	12	100326265	100326318	ag_LACat|PROMOTER	CpG: 84	-0.3553	0.0461
ARNT2	15	78484263	78484307	ag_LACat|INSIDE	CpG: 122	-0.373	0.0078
ARNT2	15	78484346	78484390	ag_LACat|INSIDE	CpG: 122	-0.2963	0.0044
ARNTL	11	13255359	13255403	ag_LACat|PROMOTER	CpG: 184	-0.3875	0.0101
ARRB1	11	74739825	74739870	ag_LACat|INSIDE		-0.3247	0.0198
ARRDC4	15	96304620	96304664	ag_LACat|PROMOTER	CpG: 113	-0.2657	0.0147
ARSJ	4	115120004	115120048	ag_LACat|INSIDE	CpG: 41	-0.3566	0.0362
ARSJ	4	115120110	115120154	ag_LACat|INSIDE	CpG: 41	-0.2514	0.0065
ARSJ	4	115119943	115119987	ag_LACat|INSIDE	CpG: 41	-0.2703	0.0082
ARSJ	4	115120306	115120352	ag_LACat|PROMOTER		-0.2642	0.0276
ART5	11	3619569	3619613	ag_LACat|INSIDE		-0.2818	0.0111
ASAM	11	122571846	122571890	ag_LACat|PROMOTER	CpG: 38	-0.262	0.0344
ASAP3	1	23682482	23682526	ag_LACat|INSIDE		-0.2956	0.0172
ASCL1	12	101874973	101875028	ag_LACat|PROMOTER		-0.2681	0.0336
ASTN1	1	175400199	175400243	ag_LACat|INSIDE	CpG: 44	-0.2515	0.0436
ATCAY	19	3832240	3832286	ag_LACat|INSIDE	CpG: 41	-0.3403	0.0162
ATF5	19	55124113	55124157	ag_LACat|INSIDE		-0.3111	0.0499
ATG9B	7	150341274	150341318	ag_LACat|INSIDE	CpG: 85	-0.2779	0.0025
ATG9B	7	150341978	150342022	ag_LACat|INSIDE	CpG: 85	-0.407	0.0027
ATOH1	4	94969705	94969749	ag_LACat|INSIDE	CpG: 119	-0.3628	0.027
ATOH1	4	94970023	94970067	ag_LACat|INSIDE		-0.2578	0.0359
ATOH1	4	94974484	94974543	ag_LACat|DOWNSTREAM		-0.673	0.0051
ATP2A2	12	109203001	109203045	ag_LACat|PROMOTER	CpG: 180	-0.2795	0.0275
ATRNL1	10	116842235	116842279	ag_LACat|PROMOTER	CpG: 153	-0.4934	0.0055
ATXN7L1	7	105304053	105304097	ag_LACat|INSIDE	CpG: 88	-0.4361	0.0159
ATXN7L1	7	105304134	105304180	ag_LACat|INSIDE	CpG: 88	-0.3762	0.027
ATXN8OS	13	69579770	69579815	ag_LACat|INSIDE	CpG: 42	-0.2784	0.0344
AUTS2	7	69798424	69798474	ag_LACat|INSIDE	CpG: 215	-0.4477	0.0413
AVP	20	3022128	3022173	ag_LACat|PROMOTER	CpG: 101	-0.4233	0.0198
AVP	20	3022219	3022265	ag_LACat|PROMOTER	CpG: 101	-0.4281	0.0272
AZI2	3	28365732	28365776	ag_LACat|PROMOTER	CpG: 84	-0.322	0.015
AZI2	3	28364990	28365036	ag_LACat|INSIDE	CpG: 84	-0.3125	0.0185
AZI2	3	28365874	28365928	ag_LACat|PROMOTER		-0.3674	0.0042
B3GAT1	11	133786620	133786664	ag_LACat|INSIDE	CpG: 157	-0.2578	0.0329
B3GAT1	11	133788183	133788229	ag_LACat|PROMOTER		-0.5083	0.0057
B3GAT2	6	71723779	71723826	ag_LACat|PROMOTER	CpG: 181	-0.3184	0.0169
B3GAT2	6	71722816	71722860	ag_LACat|INSIDE	CpG: 181	-0.4999	0.0015
B3GAT2	6	71723473	71723519	ag_LACat|INSIDE	CpG: 181	-0.2871	0.0096
B3GNT2	2	62277775	62277819	ag_LACat|INSIDE	CpG: 171	-0.2591	0.0115
B3GNTL1	17	78603319	78603369	ag_LACat|PROMOTER		-0.3321	0.0171
B4GALNT3	12	438934	438987	ag_LACat|PROMOTER	CpG: 145	-0.3397	0.0431
B4GALT1	9	33157576	33157620	ag_LACat|PROMOTER	CpG: 106	-0.307	0.0364
B9D1	17	19206173	19206220	ag_LACat|INSIDE	CpG: 93	-0.2519	0.0143
BAD	11	63793781	63793828	ag_LACat|DOWNSTREAM	CpG: 88	-0.2944	0.0355
BAHCC1	17	76986955	76986999	ag_LACat|PROMOTER	CpG: 634	-0.2888	0.0396
BAHCC1	17	76982432	76982476	ag_LACat|PROMOTER	CpG: 634	-0.274	0.0348
BAHCC1	17	76983216	76983260	ag_LACat|PROMOTER	CpG: 634	-0.299	0.0291
BAIAP2	17	76624332	76624389	ag_LACat|INSIDE	CpG: 88	-0.2513	0.0233
BARHL1	9	134452265	134452309	ag_LACat|INSIDE	CpG: 96	-0.341	0.002
BARHL1	9	134452001	134452047	ag_LACat|INSIDE	CpG: 96	-0.492	0.0023
BARHL1	9	134451786	134451830	ag_LACat|INSIDE	CpG: 96	-0.2939	0.0027
BARHL1	9	134451924	134451976	ag_LACat|INSIDE	CpG: 96	-0.4165	0.0117
BARHL1	9	134455210	134455268	ag_LACat|INSIDE	CpG: 154	-0.3399	0.0177
BARHL2	1	90955384	90955441	ag_LACat|PROMOTER	CpG: 26	-0.2949	0.0193
BARX1	9	95750816	95750860	ag_LACat|DOWNSTREAM	CpG: 63	-0.3418	0.0024
BARX1	9	95751290	95751334	ag_LACat|DOWNSTREAM	CpG: 63	-0.2603	0.0026
BARX1	9	95750696	95750740	ag_LACat|DOWNSTREAM	CpG: 63	-0.3879	0.0202
BARX1	9	95750945	95750989	ag_LACat|DOWNSTREAM	CpG: 63	-0.3478	0.0077
BARX1	9	95751420	95751464	ag_LACat|DOWNSTREAM	CpG: 63	-0.2591	0.01
BARX1	9	95751222	95751266	ag_LACat|DOWNSTREAM	CpG: 63	-0.2623	0.0066
BARX1	9	95757918	95757965	ag_LACat|PROMOTER	CpG: 347	-0.3167	0.0196
BARX1	9	95754496	95754540	ag_LACat|INSIDE	CpG: 347	-0.3173	0.0015
BARX1	9	95754128	95754185	ag_LACat|INSIDE	CpG: 347	-0.4181	0.0151
BARX1	9	95754336	95754381	ag_LACat|INSIDE	CpG: 347	-0.2713	0.0469
BARX1	9	95754652	95754698	ag_LACat|INSIDE	CpG: 347	-0.3732	0.0165
BARX1	9	95755456	95755500	ag_LACat|INSIDE	CpG: 347	-0.2971	0.0362
BARX1	9	95755549	95755593	ag_LACat|INSIDE	CpG: 347	-0.2934	0.0308
BARX1	9	95755663	95755710	ag_LACat|INSIDE	CpG: 347	-0.2827	0.034
BARX1	9	95754016	95754061	ag_LACat|INSIDE	CpG: 347	-0.2742	0.0231
BARX1	9	95754537	95754582	ag_LACat|INSIDE	CpG: 347	-0.4175	0.0047
BARX1	9	95755587	95755639	ag_LACat|INSIDE	CpG: 347	-0.2901	0.0102
BARX2	11	128749545	128749604	ag_LACat|PROMOTER	CpG: 48	-0.3981	0.0056
BARX2	11	128750465	128750513	ag_LACat|PROMOTER	CpG: 120	-0.3184	0.0346
BARX2	11	128750374	128750418	ag_LACat|PROMOTER	CpG: 120	-0.3063	0.0188
BAZ1B	7	72574587	72574631	ag_LACat|PROMOTER	CpG: 149	-0.3037	0.0298
BAZ2B	2	160180472	160180520	ag_LACat|INSIDE	CpG: 60	-0.3958	0.0427
BBS7	4	123010606	123010650	ag_LACat|INSIDE	CpG: 50	-0.2597	0.0317
BCAN	1	154878235	154878279	ag_LACat|PROMOTER	CpG: 69	-0.3264	0.0068
BCAN	1	154879006	154879050	ag_LACat|INSIDE	CpG: 69	-0.2599	0.0038
BCAN	1	154879115	154879159	ag_LACat|INSIDE		-0.4089	0.0005
BCL11A	2	60635682	60635736	ag_LACat|PROMOTER	CpG: 106	-0.3661	0.0444
BCL11B	14	98711090	98711134	ag_LACat|INSIDE	CpG: 239	-0.2713	0.0015
BCL2L11	2	111595110	111595154	ag_LACat|INSIDE	CpG: 504	-0.7778	0.0193
BCL2L13	22	16501433	16501477	ag_LACat|DIVERGENT_PROMOTER	CpG: 69	-0.472	0.0122
BCR	22	21854472	21854518	ag_LACat|INSIDE		-0.4342	0.0386
BDNF	11	27700255	27700309	ag_LACat|PROMOTER	CpG: 81	-0.3388	0.0376
BDNF	11	27700398	27700442	ag_LACat|PROMOTER	CpG: 81	-0.4523	0.0157
BDNF	11	27700562	27700618	ag_LACat|PROMOTER	CpG: 81	-0.4872	0.0041
BDNF	11	27697426	27697470	ag_LACat|INSIDE	CpG: 58	-0.2839	0.0077
BDNF	11	27677715	27677768	ag_LACat|INSIDE		-0.5923	0.0342
BEAN	16	65017949	65017993	ag_LACat|PROMOTER		-0.2654	0.0274
BHLHE22	8	65653853	65653908	ag_LACat|DIVERGENT_PROMOTER	CpG: 18	-0.5106	0.0006
BHLHE23	20	61107158	61107209	ag_LACat|DOWNSTREAM	CpG: 272	-0.3793	0.0004
BHLHE23	20	61107391	61107435	ag_LACat|DOWNSTREAM	CpG: 272	-0.3395	0.0157
BHLHE23	20	61107618	61107662	ag_LACat|DOWNSTREAM	CpG: 272	-0.2875	0.0035
BHLHE23	20	61107113	61107157	ag_LACat|DOWNSTREAM	CpG: 272	-0.2982	0.01
BHLHE40	3	4995570	4995614	ag_LACat|PROMOTER	CpG: 177	-0.2897	0.0309
BICC1	10	59943075	59943120	ag_LACat|INSIDE	CpG: 113	-0.3404	0.013
BIN1	2	127580094	127580138	ag_LACat|INSIDE	CpG: 146	-0.2936	0.0006
BMP4	14	53490643	53490687	ag_LACat|INSIDE	CpG: 221	-0.3042	0.0441
BMPR2	2	202948638	202948684	ag_LACat|PROMOTER	CpG: 176	-0.5709	0.0321
BOLL	2	198358112	198358156	ag_LACat|INSIDE	CpG: 166	-0.3302	0.0194
BRIP1	17	57295853	57295912	ag_LACat|PROMOTER		-0.4831	0.03
BRMS1L	14	35365571	35365615	ag_LACat|INSIDE	CpG: 58	-0.3916	0.0438
BSX	11	122355969	122356013	ag_LACat|INSIDE		-0.4534	0.0295
BSX	11	122356165	122356209	ag_LACat|INSIDE		-0.2628	0.0388
BSX	11	122356032	122356088	ag_LACat|INSIDE		-0.5672	0.0374
BTBD11	12	106236853	106236897	ag_LACat|INSIDE	CpG: 216	-0.2932	0.0343
BTBD11	12	106238788	106238838	ag_LACat|INSIDE		-0.3682	0.0471
BTBD11	12	106238844	106238888	ag_LACat|INSIDE		-0.3818	0.0362
BTBD11	12	106239091	106239141	ag_LACat|INSIDE		-0.3726	0.0426
BTBD17	17	69864370	69864414	ag_LACat|INSIDE		-0.3975	0.0188
BTBD8	1	92318380	92318424	ag_LACat|PROMOTER	CpG: 52	-0.3329	0.0327
BTG4	11	110888880	110888935	ag_LACat|DIVERGENT_PROMOTER	CpG: 79	-0.3387	0.0334
BX538111:-4302	16	85086267	85086311	ag_LACat|PROMOTER	CpG: 57	-0.2703	0.0228
BX538111:-4434	16	85086399	85086443	ag_LACat|PROMOTER	CpG: 57	-0.4741	0.0066
BX538111:-4549	16	85086509	85086562	ag_LACat|PROMOTER	CpG: 57	-0.593	0.0127
BZW1	2	201384650	201384695	ag_LACat|PROMOTER	CpG: 133	-0.3527	0.0213
CA12	15	61461118	61461164	ag_LACat|PROMOTER	CpG: 33	-0.2714	0.0255
CA12	15	61461217	61461261	ag_LACat|PROMOTER		-0.5374	0.0025
CAB39	2	231286792	231286844	ag_LACat|INSIDE	CpG: 139	-0.321	0.0381
CACNA1C	12	2613310	2613359	ag_LACat|INSIDE		-0.4472	0.0419
CACNA1H	16	1139766	1139825	ag_LACat|PROMOTER	CpG: 29	-0.3423	0.0164
CADM3	1	157409765	157409809	ag_LACat|INSIDE		-0.6366	0.0004
CALCA	11	14952051	14952098	ag_LACat|PROMOTER	CpG: 64	-0.4144	0.0065
CALCB	11	15052484	15052528	ag_LACat|INSIDE		-0.3856	0.0031
CAMTA1	1	7686556	7686600	ag_LACat|INSIDE		-0.4427	0.009
CASP8AP2	6	90596145	90596197	ag_LACat|PROMOTER	CpG: 38	-0.4617	0.0155
CASZ1	1	10776882	10776926	ag_LACat|INSIDE	CpG: 247	-0.4381	0.0347
CASZ1	1	10776941	10776985	ag_LACat|INSIDE	CpG: 247	-0.5233	0.0209
CASZ1	1	10778396	10778441	ag_LACat|INSIDE	CpG: 247	-0.3701	0.0092
CAV1	7	115953818	115953862	ag_LACat|INSIDE	CpG: 148	-0.5003	0.0422
CBLN1	16	47869685	47869732	ag_LACat|DOWNSTREAM	CpG: 61	-0.7343	0.0006
CBLN1	16	47869602	47869660	ag_LACat|DOWNSTREAM	CpG: 61	-0.6517	0.001
CBLN1	16	47869472	47869516	ag_LACat|DOWNSTREAM	CpG: 61	-0.6347	0.0012
CBLN1	16	47869414	47869458	ag_LACat|DOWNSTREAM	CpG: 61	-0.5349	0.0063
CBLN1	16	47869347	47869406	ag_LACat|DOWNSTREAM	CpG: 61	-0.4302	0.0272
CBLN1	16	47869817	47869861	ag_LACat|INSIDE		-0.2507	0.0005
CBLN1	16	47865995	47866048	ag_LACat|DOWNSTREAM		-0.4082	0.0111
CBLN1	16	47866079	47866129	ag_LACat|DOWNSTREAM		-0.3082	0.0114
CBLN2	18	68362770	68362814	ag_LACat|PROMOTER	CpG: 218	-0.3404	0.0319
CBLN4	20	54012340	54012386	ag_LACat|INSIDE	CpG: 173	-0.318	0.0039
CBX4	17	75432074	75432118	ag_LACat|PROMOTER	CpG: 479	-0.5423	0.0038
CBX8	17	75387953	75388002	ag_LACat|PROMOTER	CpG: 527	-0.3805	0.002
CBX8	17	75388165	75388218	ag_LACat|PROMOTER	CpG: 527	-0.3419	0.0021
CBX8	17	75387844	75387888	ag_LACat|PROMOTER	CpG: 527	-0.3208	0.021
CBX8	17	75388231	75388290	ag_LACat|PROMOTER	CpG: 527	-0.3776	0.0057
CBX8	17	75388315	75388366	ag_LACat|PROMOTER	CpG: 527	-0.3904	0.0035
CBX8	17	75388516	75388560	ag_LACat|PROMOTER	CpG: 527	-0.2558	0.0038
CBX8	17	75388630	75388674	ag_LACat|PROMOTER	CpG: 527	-0.2908	0.0045
CBX8	17	75388835	75388890	ag_LACat|PROMOTER	CpG: 527	-0.4954	0.0058
CBX8	17	75387885	75387929	ag_LACat|PROMOTER	CpG: 527	-0.3287	0.0107
CCDC111	4	185807914	185807958	ag_LACat|INSIDE		-0.2763	0.0103
CCDC14	3	125163127	125163183	ag_LACat|PROMOTER	CpG: 45	-0.4559	0.0492
CCDC14	3	125162728	125162772	ag_LACat|INSIDE	CpG: 45	-0.332	0.0301
CCDC140	2	222884696	222884740	ag_LACat|DOWNSTREAM	CpG: 72	-0.255	0.0237
CCDC140	2	222868150	222868209	ag_LACat|PROMOTER	CpG: 56	-0.495	0.0203
CCDC140	2	222879977	222880036	ag_LACat|DOWNSTREAM		-0.4638	0.0396
CCDC21	1	26424535	26424579	ag_LACat|PROMOTER	CpG: 50	-0.4174	0.0331
CCDC48	3	130202614	130202658	ag_LACat|DIVERGENT_PROMOTER	CpG: 149	-0.2818	0.0323
CCDC65	12	47584212	47584256	ag_LACat|INSIDE		-0.2514	0.0147
CCDC65	12	47584284	47584335	ag_LACat|INSIDE		-0.2855	0.0097
CCDC66	3	56566509	56566565	ag_LACat|INSIDE		-0.2912	0.0363
CCDC8	19	51608487	51608534	ag_LACat|INSIDE	CpG: 106	-0.269	0.0007
CCDC9	19	52452902	52452949	ag_LACat|INSIDE		-0.3449	0.0291
CCL21	9	34691306	34691356	ag_LACat|DOWNSTREAM	CpG: 56	-0.3175	0.0396
CCNA1	13	35902655	35902707	ag_LACat|PROMOTER		-0.5795	0.0021
CCNA1	13	35902767	35902811	ag_LACat|PROMOTER		-0.569	0.0021
CCNA1	13	35902562	35902610	ag_LACat|PROMOTER		-0.3865	0.0262
CCNJL	5	159671381	159671425	ag_LACat|INSIDE	CpG: 112	-0.3457	0.0027
CCNJL	5	159671310	159671355	ag_LACat|INSIDE		-0.3607	0.0134
CD14	5	139992540	139992584	ag_LACat|INSIDE	CpG: 96	-0.3171	0.0212
CD14	5	139992822	139992866	ag_LACat|INSIDE	CpG: 96	-0.3573	0.025
CD14	5	139992945	139992993	ag_LACat|INSIDE		-0.2511	0.0402
CD248	11	65836081	65836125	ag_LACat|DOWNSTREAM	CpG: 130	-0.2841	0.0259
CD2BP2	16	30274048	30274092	ag_LACat|PROMOTER	CpG: 52	-0.2552	0.048
CD59	11	33678714	33678758	ag_LACat|DOWNSTREAM	CpG: 56	-0.2578	0.0252
CD74	5	149769847	149769895	ag_LACat|INSIDE		-0.4614	0.0399
CD8A	2	86869575	86869619	ag_LACat|INSIDE	CpG: 170	-0.4124	0.0342
CD8A	2	86871947	86871991	ag_LACat|INSIDE		-0.3129	0.0295
CD8A	2	86872098	86872142	ag_LACat|INSIDE		-0.3341	0.029
CDC20B	5	54504637	54504684	ag_LACat|INSIDE	CpG: 43	-0.3548	0.0213
CDCA5	11	64608101	64608145	ag_LACat|INSIDE	CpG: 61	-0.4356	0.0321
CDCP1	3	45162348	45162392	ag_LACat|INSIDE	CpG: 93	-0.2518	0.0488
CDH15	16	87796191	87796243	ag_LACat|DOWNSTREAM	CpG: 39	-0.3672	0.0041
CDH15	16	87796257	87796305	ag_LACat|DOWNSTREAM	CpG: 39	-0.2789	0.0304
CDH15	16	87787454	87787498	ag_LACat|INSIDE	CpG: 31	-0.3641	0.042
CDH23	10	72827436	72827480	ag_LACat|INSIDE	CpG: 171	-0.361	0.01
CDH3	16	67236314	67236358	ag_LACat|INSIDE	CpG: 112	-0.3127	0.0011
CDH3	16	67236364	67236411	ag_LACat|INSIDE	CpG: 112	-0.4794	0.0033
CDH7	18	61568702	61568755	ag_LACat|PROMOTER	CpG: 87	-0.372	0.0073
CDH7	18	61569606	61569650	ag_LACat|INSIDE	CpG: 87	-0.3416	0.0177
CDH7	18	61569487	61569531	ag_LACat|INSIDE	CpG: 87	-0.3793	0.0075
CDH8	16	60626570	60626618	ag_LACat|INSIDE		-0.4088	0.0307
CDK4	12	56432136	56432180	ag_LACat|INSIDE	CpG: 45	-0.3805	0.0215
CDK5R2	2	219535087	219535131	ag_LACat|INSIDE		-0.4351	0.0007
CDK6	7	92302374	92302424	ag_LACat|PROMOTER	CpG: 306	-0.3306	0.0435
CDKN2A	9	21965039	21965083	ag_LACat|PROMOTER	CpG: 63	-0.3114	0.0176
CDKN2A	9	21964581	21964625	ag_LACat|INSIDE	CpG: 63	-0.5182	0.0477
CDKN2A	9	21959989	21960048	ag_LACat|INSIDE		-0.2846	0.0493
CDKN2BAS	9	21986218	21986262	ag_LACat|INSIDE		-0.5767	0.0011
CDKN2BAS	9	21986249	21986308	ag_LACat|INSIDE		-0.5616	0.0052
CDKN2D	19	10540725	10540774	ag_LACat|PROMOTER	CpG: 103	-0.4755	0.0204
CDR2L	17	70496122	70496166	ag_LACat|INSIDE	CpG: 113	-0.2628	0.0124
CDX2	13	27433001	27433052	ag_LACat|DOWNSTREAM	CpG: 91	-0.6268	0.0002
CDX2	13	27432747	27432791	ag_LACat|DOWNSTREAM	CpG: 91	-0.5287	0.0009
CDX2	13	27448013	27448057	ag_LACat|PROMOTER	CpG: 42	-0.306	0.0117
CDX2	13	27426422	27426471	ag_LACat|DOWNSTREAM	CpG: 131	-0.4409	0.0006
CDX2	13	27426910	27426958	ag_LACat|DOWNSTREAM	CpG: 131	-0.3894	0.0019
CDX2	13	27426980	27427024	ag_LACat|DOWNSTREAM	CpG: 131	-0.3438	0.0042
CEBPA	19	38484300	38484344	ag_LACat|INSIDE	CpG: 291	-0.293	0.0245
CENPJ	13	24394862	24394906	ag_LACat|INSIDE	CpG: 78	-0.2539	0.0233
CENPT	16	66438663	66438707	ag_LACat|INSIDE	CpG: 80	-0.4712	0.0197
CENPV	17	16196894	16196938	ag_LACat|INSIDE	CpG: 121	-0.255	0.0236
CHFR	12	131974610	131974654	ag_LACat|PROMOTER	CpG: 91	-0.3263	0.048
CHMP2B	3	87359351	87359396	ag_LACat|INSIDE	CpG: 77	-0.2916	0.0374
CHPT1	12	100615122	100615171	ag_LACat|PROMOTER		-0.4965	0.0142
CHRM1	11	62450567	62450611	ag_LACat|PROMOTER	CpG: 114	-0.2514	0.0006
CHRM1	11	62450421	62450465	ag_LACat|PROMOTER	CpG: 114	-0.4828	0.002
CHRM1	11	62449990	62450038	ag_LACat|PROMOTER	CpG: 114	-0.36	0.0298
CHRM1	11	62450280	62450324	ag_LACat|PROMOTER	CpG: 114	-0.4026	0.0483
CHRM1	11	62450687	62450731	ag_LACat|PROMOTER	CpG: 114	-0.2788	0.0032
CHRM1	11	62451086	62451130	ag_LACat|PROMOTER	CpG: 114	-0.2757	0.0318
CHRM2	7	136204955	136204999	ag_LACat|INSIDE	CpG: 154	-0.2738	0.0328
CHRM2	7	136204340	136204388	ag_LACat|PROMOTER		-0.3011	0.007
CHRNB1	17	7289649	7289693	ag_LACat|INSIDE		-0.3026	0.0398
CHRNB2	1	152806530	152806575	ag_LACat|DIVERGENT_PROMOTER		-0.4491	0.0224
CHRND	2	233096870	233096914	ag_LACat|PROMOTER	CpG: 198	-0.2877	0.0452
CHST3	10	73394754	73394798	ag_LACat|INSIDE	CpG: 106	-0.2661	0.0084
CHST8	19	38867309	38867368	ag_LACat|INSIDE	CpG: 31	-0.3441	0.0488
CIDEA	18	12244225	12244269	ag_LACat|PROMOTER	CpG: 85	-0.2583	0.021
CITED4	1	41099625	41099669	ag_LACat|INSIDE	CpG: 135	-0.3028	0.0236
CKM	19	50506711	50506770	ag_LACat|INSIDE		-0.3684	0.03
CKMT2	5	80564947	80564993	ag_LACat|INSIDE		-0.2823	0.0102
CLDN1	3	191522461	191522508	ag_LACat|INSIDE	CpG: 66	-0.2843	0.0207
CLDN11	3	171619054	171619102	ag_LACat|PROMOTER	CpG: 132	-0.529	0.0017
CLDN11	3	171619113	171619160	ag_LACat|PROMOTER	CpG: 132	-0.2596	0.0037
CLDN11	3	171618829	171618888	ag_LACat|PROMOTER		-0.4905	0.0005
CLDN9	16	2993988	2994033	ag_LACat|PROMOTER	CpG: 57	-0.4159	0.0161
CLIC6	21	34964912	34964958	ag_LACat|INSIDE	CpG: 204	-0.2809	0.0397
CLIP3	19	41215771	41215815	ag_LACat|PROMOTER		-0.2542	0.0032
CLPTM1	19	50150091	50150137	ag_LACat|PROMOTER	CpG: 63	-0.3384	0.0378
CLTC	17	55051205	55051260	ag_LACat|PROMOTER		-0.399	0.0292
CMPK2	2	6923670	6923714	ag_LACat|PROMOTER	CpG: 140	-0.2571	0.0484
CNDP2	18	70314109	70314153	ag_LACat|PROMOTER	CpG: 104	-0.3399	0.0414
CNIH	14	53977705	53977749	ag_LACat|INSIDE	CpG: 81	-0.5732	0.0011
CNIH3	1	222871594	222871641	ag_LACat|INSIDE	CpG: 159	-0.6799	0.0001
CNIH3	1	222871324	222871368	ag_LACat|INSIDE	CpG: 159	-0.7082	0.0005
CNIH3	1	222871187	222871238	ag_LACat|INSIDE	CpG: 159	-0.6009	0.0006
CNIH3	1	222871523	222871567	ag_LACat|INSIDE	CpG: 159	-0.3319	0.0008
CNIH3	1	222871218	222871262	ag_LACat|INSIDE	CpG: 159	-0.2897	0.0008
CNIH3	1	222871060	222871104	ag_LACat|INSIDE	CpG: 159	-0.4979	0.0022
CNIH3	1	222871145	222871189	ag_LACat|INSIDE	CpG: 159	-0.3197	0.0187
CNIH3	1	222871413	222871457	ag_LACat|INSIDE	CpG: 159	-0.4651	0.0045
CNKSR3	6	154873641	154873685	ag_LACat|PROMOTER	CpG: 141	-0.2913	0.0235
CNKSR3	6	154872033	154872088	ag_LACat|INSIDE		-0.5926	0.0073
CNOT10	3	32797891	32797935	ag_LACat|DOWNSTREAM	CpG: 69	-0.2506	0.0471
CNPY3	6	43005393	43005437	ag_LACat|INSIDE	CpG: 53	-0.2775	0.0248
CNTFR	9	34579167	34579211	ag_LACat|INSIDE	CpG: 232	-0.5111	0.01
CNTFR	9	34579141	34579185	ag_LACat|INSIDE	CpG: 232	-0.5414	0.0122
CNTFR	9	34578609	34578668	ag_LACat|INSIDE		-0.5277	0.0079
CNTNAP2	7	145443916	145443960	ag_LACat|PROMOTER		-0.2916	0.0262
CNTNAP2	7	145445046	145445090	ag_LACat|INSIDE		-0.2941	0.0273
COL13A1	10	71231356	71231400	ag_LACat|PROMOTER	CpG: 140	-0.3697	0.0147
COL13A1	10	71231982	71232033	ag_LACat|INSIDE	CpG: 140	-0.4313	0.0009
COL13A1	10	71231913	71231968	ag_LACat|INSIDE	CpG: 140	-0.531	0.0016
COL13A1	10	71231630	71231675	ag_LACat|INSIDE	CpG: 140	-0.3053	0.0462
COL14A1	8	121206852	121206896	ag_LACat|INSIDE	CpG: 58	-0.3565	0.0255
COL15A1	9	100746443	100746487	ag_LACat|INSIDE	CpG: 94	-0.4416	0.0003
COL15A1	9	100746505	100746549	ag_LACat|INSIDE		-0.3131	0.005
COL18A1	21	45650659	45650703	ag_LACat|INSIDE	CpG: 197	-0.3518	0.0165
COL18A1	21	45722943	45722988	ag_LACat|INSIDE		-0.2624	0.0265
COL20A1	20	61397580	61397635	ag_LACat|INSIDE		-0.41	0.0109
COL2A1	12	46683677	46683722	ag_LACat|INSIDE		-0.3142	0.0367
COL4A2	13	109758939	109758991	ag_LACat|INSIDE	CpG: 19	-0.3863	0.0053
COL4A2	13	109758327	109758371	ag_LACat|INSIDE	CpG: 185	-0.681	0.0011
COL4A2	13	109758169	109758213	ag_LACat|INSIDE	CpG: 185	-0.4418	0.0199
COL5A1	9	136800351	136800410	ag_LACat|INSIDE	CpG: 16	-0.3058	0.0416
COL6A1	21	46218318	46218362	ag_LACat|PROMOTER	CpG: 152	-0.3847	0.0169
COL6A1	21	46218046	46218098	ag_LACat|PROMOTER	CpG: 152	-0.4315	0.0097
COL9A1	6	71049362	71049409	ag_LACat|INSIDE	CpG: 61	-0.4401	0.0327
COLEC12	18	489479	489523	ag_LACat|INSIDE	CpG: 125	-0.6357	0
COLEC12	18	489398	489449	ag_LACat|INSIDE	CpG: 125	-0.5052	0.0001
COLEC12	18	489581	489629	ag_LACat|INSIDE	CpG: 125	-0.5051	0.0001
COLEC12	18	489346	489392	ag_LACat|INSIDE	CpG: 125	-0.6156	0.0003
COLEC12	18	489917	489968	ag_LACat|INSIDE	CpG: 125	-0.5561	0.0018
COLEC12	18	489676	489735	ag_LACat|INSIDE	CpG: 125	-0.7627	0.0026
COLEC12	18	489747	489804	ag_LACat|INSIDE	CpG: 125	-0.6739	0.013
COMP	19	18763102	18763146	ag_LACat|PROMOTER	CpG: 276	-0.2519	0.048
COQ7	16	18986866	18986914	ag_LACat|INSIDE	CpG: 34	-0.2819	0.0038
COX16	14	69896382	69896433	ag_LACat|PROMOTER		-0.457	0.0147
CPT1C	19	54886374	54886418	ag_LACat|INSIDE	CpG: 119	-0.3148	0.0041
CRCT1	1	150754887	150754937	ag_LACat|INSIDE	CpG: 27	-0.3558	0.0146
CREB5	7	28415735	28415791	ag_LACat|PROMOTER	CpG: 125	-0.2828	0.0276
CREBBP	16	3716335	3716379	ag_LACat|INSIDE	CpG: 30	-0.3431	0.028
CREBBP	16	3716534	3716582	ag_LACat|INSIDE	CpG: 30	-0.3432	0.0345
CREBBP	16	3716433	3716477	ag_LACat|INSIDE	CpG: 30	-0.3116	0.0429
CRMP1	4	5943426	5943470	ag_LACat|PROMOTER	CpG: 15	-0.3806	0.0349
CRY1	12	106011853	106011897	ag_LACat|PROMOTER	CpG: 130	-0.2635	0.0125
CRY1	12	106011063	106011107	ag_LACat|INSIDE	CpG: 130	-0.4033	0.0016
CRY1	12	106011544	106011590	ag_LACat|INSIDE	CpG: 130	-0.2872	0.0164
CRY1	12	106011275	106011319	ag_LACat|INSIDE	CpG: 130	-0.3239	0.0315
CRY1	12	106011946	106011990	ag_LACat|PROMOTER		-0.2911	0.0084
CSMD1	8	4837332	4837376	ag_LACat|INSIDE	CpG: 253	-0.3803	0.0001
CSMD1	8	4837971	4838016	ag_LACat|INSIDE	CpG: 253	-0.5275	0.0004
CSMD1	8	4838622	4838666	ag_LACat|INSIDE	CpG: 253	-0.3413	0.0005
CSMD1	8	4838501	4838545	ag_LACat|INSIDE	CpG: 253	-0.2891	0.0009
CSMD1	8	4837470	4837514	ag_LACat|INSIDE	CpG: 253	-0.256	0.0025
CSMD1	8	4838776	4838820	ag_LACat|INSIDE	CpG: 253	-0.3024	0.027
CSMD1	8	4839321	4839365	ag_LACat|INSIDE	CpG: 253	-0.2539	0.0338
CSMD1	8	4837769	4837813	ag_LACat|INSIDE	CpG: 253	-0.2584	0.0238
CSMD1	8	4840050	4840094	ag_LACat|PROMOTER		-0.3007	0.0136
CTGF	6	132314167	132314211	ag_LACat|INSIDE	CpG: 88	-0.3316	0.0027
CTGF	6	132313289	132313333	ag_LACat|INSIDE	CpG: 21	-0.2909	0.0124
CTGF	6	132314262	132314308	ag_LACat|PROMOTER		-0.4163	0.0059
CTNNA2	2	80403345	80403391	ag_LACat|INSIDE		-0.2746	0.0082
CUGBP2	10	11247445	11247491	ag_LACat|INSIDE	CpG: 61	-0.2644	0.0479
CUGBP2	10	11099397	11099456	ag_LACat|PROMOTER	CpG: 131	-0.6084	0.0205
CUL1	7	148026078	148026137	ag_LACat|PROMOTER		-0.4432	0.0239
CUX1	7	101678400	101678448	ag_LACat|INSIDE	CpG: 105	-0.2508	0.0431
CXCL14	5	134942914	134942958	ag_LACat|PROMOTER		-0.3191	0.0126
CYB5R1	1	201202914	201202958	ag_LACat|INSIDE		-0.423	0.024
CYP1B1	2	38155253	38155297	ag_LACat|INSIDE	CpG: 300	-0.3015	0.0037
CYP26A1	10	94823288	94823332	ag_LACat|PROMOTER	CpG: 173	-0.2514	0.0206
CYP26B1	2	72224631	72224675	ag_LACat|INSIDE	CpG: 284	-0.3206	0.0417
CYP26B1	2	72224713	72224757	ag_LACat|INSIDE	CpG: 284	-0.2633	0.0306
CYP26B1	2	72224789	72224833	ag_LACat|INSIDE	CpG: 284	-0.2807	0.0418
CYP26B1	2	72224993	72225052	ag_LACat|INSIDE	CpG: 284	-0.3912	0.0285
CYP26B1	2	72225087	72225135	ag_LACat|INSIDE	CpG: 284	-0.358	0.0295
CYP26C1	10	94811828	94811872	ag_LACat|INSIDE	CpG: 255	-0.3153	0.0207
CYP2A7	19	46073325	46073369	ag_LACat|INSIDE		-0.2554	0.0167
CYP2E1	10	135192226	135192285	ag_LACat|INSIDE	CpG: 119	-0.272	0.04
CYP2E1	10	135184072	135184131	ag_LACat|PROMOTER		-0.391	0.0448
CYP46A1	14	99219434	99219482	ag_LACat|PROMOTER	CpG: 114	-0.7249	0.0081
CYP46A1	14	99219503	99219550	ag_LACat|PROMOTER	CpG: 114	-0.5967	0.011
CYP46A1	14	99219966	99220011	ag_LACat|PROMOTER	CpG: 114	-0.3989	0.0336
CYTH3	7	6278091	6278135	ag_LACat|INSIDE	CpG: 106	-0.2571	0.0406
CYYR1	21	26866926	26866970	ag_LACat|INSIDE	CpG: 61	-0.2704	0.0019
CYYR1	21	26866825	26866884	ag_LACat|INSIDE	CpG: 61	-0.321	0.0402
D4S234E	4	4438464	4438508	ag_LACat|PROMOTER	CpG: 233	-0.5388	0.0006
D4S234E	4	4438708	4438752	ag_LACat|PROMOTER	CpG: 233	-0.3629	0.0221
D4S234E	4	4438959	4439003	ag_LACat|INSIDE	CpG: 233	-0.4193	0.0078
D4S234E	4	4440628	4440672	ag_LACat|INSIDE	CpG: 233	-0.2945	0.0033
DAAM1	14	58724772	58724816	ag_LACat|PROMOTER	CpG: 130	-0.2553	0.0357
DBH	9	135513903	135513962	ag_LACat|INSIDE		-0.2962	0.0272
DBH	9	135514043	135514087	ag_LACat|INSIDE		-0.3594	0.0107
DBNDD2	20	43469019	43469067	ag_LACat|PROMOTER	CpG: 129	-0.2936	0.0162
DBNDD2	20	43469281	43469325	ag_LACat|PROMOTER	CpG: 129	-0.2881	0.0053
DCC	18	48121151	48121208	ag_LACat|INSIDE		-0.3201	0.0429
DCHS2	4	155632856	155632903	ag_LACat|PROMOTER		-0.3376	0.0043
DCPS	11	125678690	125678749	ag_LACat|PROMOTER	CpG: 45	-0.2666	0.0196
DDAH1	1	85814731	85814775	ag_LACat|INSIDE		-0.3059	0.0074
DDIT4L	4	101330141	101330185	ag_LACat|INSIDE	CpG: 33	-0.3556	0.0225
DDIT4L	4	101330206	101330251	ag_LACat|INSIDE	CpG: 33	-0.3673	0.013
DENND2C	1	115013893	115013937	ag_LACat|INSIDE	CpG: 73	-0.3662	0.0023
DENR	12	121803637	121803686	ag_LACat|INSIDE		-0.3037	0.0315
DFFB	1	3781405	3781454	ag_LACat|INSIDE	CpG: 49	-0.3794	0.0372
DFNB31	9	116307909	116307968	ag_LACat|PROMOTER	CpG: 168	-0.2809	0.0023
DFNB31	9	116306363	116306407	ag_LACat|PROMOTER	CpG: 168	-0.31	0.0285
DFNB31	9	116307873	116307926	ag_LACat|PROMOTER	CpG: 168	-0.3076	0.0033
DGKD	2	233928694	233928745	ag_LACat|INSIDE		-0.6881	0.0124
DGKE	17	52267121	52267169	ag_LACat|INSIDE	CpG: 206	-0.3892	0.0161
DGKE	17	52267462	52267509	ag_LACat|INSIDE	CpG: 206	-0.4004	0.0297
DGKG	3	187394584	187394629	ag_LACat|INSIDE	CpG: 69	-0.5898	0.0005
DGKG	3	187394762	187394807	ag_LACat|INSIDE	CpG: 69	-0.572	0.0016
DGKG	3	187394220	187394264	ag_LACat|INSIDE	CpG: 69	-0.2899	0.0125
DHX15	4	24194692	24194736	ag_LACat|INSIDE	CpG: 67	-0.255	0.0409
DIP2C	10	724688	724732	ag_LACat|INSIDE	CpG: 100	-0.4706	0.0112
DIP2C	10	724631	724684	ag_LACat|INSIDE		-0.5089	0.0121
DIRAS1	19	2672802	2672860	ag_LACat|PROMOTER		-0.2699	0.0219
DKFZP434L187	15	28271247	28271291	ag_LACat|PROMOTER	CpG: 120	-0.2639	0.0002
DKFZP434L187	15	28270846	28270890	ag_LACat|PROMOTER	CpG: 120	-0.3927	0.0013
DKFZp686O24166	11	17330056	17330100	ag_LACat|INSIDE	CpG: 67	-0.3041	0.0445
DKK1	10	53743065	53743123	ag_LACat|PROMOTER		-0.5754	0.0386
DKKL1	19	54558443	54558501	ag_LACat|DIVERGENT_PROMOTER		-0.4673	0.0262
DLC1	8	13035597	13035652	ag_LACat|PROMOTER		-0.3023	0.0389
DLEU2	13	49596068	49596112	ag_LACat|INSIDE	CpG: 353	-0.3132	0.0387
DLX2	2	172675469	172675515	ag_LACat|INSIDE	CpG: 212	-0.5329	0.0026
DLX2	2	172674594	172674646	ag_LACat|INSIDE	CpG: 212	-0.2942	0.0202
DLX2	2	172675067	172675115	ag_LACat|INSIDE	CpG: 212	-0.2845	0.046
DLX2	2	172675186	172675230	ag_LACat|INSIDE	CpG: 212	-0.5071	0.0103
DLX2	2	172669835	172669880	ag_LACat|DOWNSTREAM	CpG: 185	-0.2962	0.039
DLX2	2	172669047	172669093	ag_LACat|DOWNSTREAM	CpG: 185	-0.4099	0.0488
DLX3	17	45427611	45427655	ag_LACat|PROMOTER	CpG: 153	-0.2821	0.0468
DLX4	17	45404881	45404925	ag_LACat|PROMOTER	CpG: 135	-0.2716	0.0029
DLX4	17	45403961	45404005	ag_LACat|PROMOTER	CpG: 135	-0.2609	0.018
DLX4	17	45396301	45396345	ag_LACat|PROMOTER	CpG: 124	-0.2811	0.0262
DLX4	17	45396828	45396887	ag_LACat|PROMOTER	CpG: 124	-0.3513	0.0251
DLX4	17	45397516	45397560	ag_LACat|PROMOTER	CpG: 124	-0.2879	0.0435
DLX4	17	45397886	45397930	ag_LACat|PROMOTER	CpG: 124	-0.3346	0.0192
DLX4	17	45397838	45397882	ag_LACat|PROMOTER	CpG: 124	-0.3567	0.008
DLX4	17	45396209	45396253	ag_LACat|PROMOTER		-0.2821	0.0493
DLX4	17	45398069	45398113	ag_LACat|PROMOTER		-0.466	0.0094
DLX5	7	96489475	96489520	ag_LACat|INSIDE	CpG: 109	-0.3422	0.0394
DLX5	7	96489536	96489591	ag_LACat|INSIDE		-0.4429	0.0314
DLX6	7	96465142	96465186	ag_LACat|PROMOTER		-0.5935	0.0148
DMRT1	9	832805	832849	ag_LACat|INSIDE	CpG: 153	-0.2505	0.0183
DMRT2	9	1032367	1032426	ag_LACat|PROMOTER	CpG: 60	-0.4404	0.013
DMRT2	9	1032404	1032451	ag_LACat|PROMOTER	CpG: 60	-0.4488	0.0163
DMRTA2	1	50663088	50663147	ag_LACat|PROMOTER	CpG: 480	-0.355	0.0165
DMRTA2	1	50653577	50653623	ag_LACat|DOWNSTREAM	CpG: 43	-0.2576	0.0103
DMRTA2	1	50655257	50655301	ag_LACat|DOWNSTREAM		-0.2633	0.0352
DNAJA4	15	76344335	76344379	ag_LACat|PROMOTER	CpG: 104	-0.3331	0.0315
DNAJC14	12	54509717	54509761	ag_LACat|PROMOTER	CpG: 32	-0.2761	0.028
DNAJC27	2	25048587	25048631	ag_LACat|PROMOTER	CpG: 99	-0.2531	0.05
DNAJC8	1	28431817	28431861	ag_LACat|INSIDE	CpG: 36	-0.2914	0.0493
DNASE2	19	12853248	12853292	ag_LACat|INSIDE	CpG: 59	-0.2779	0.0108
DPCR1	6	31031682	31031729	ag_LACat|DOWNSTREAM	CpG: 46	-0.3215	0.0163
DPF1	19	43406333	43406377	ag_LACat|INSIDE		-0.44	0.0307
DPP10	2	115136307	115136356	ag_LACat|INSIDE	CpG: 51	-0.2723	0.0312
DPP10	2	115636812	115636865	ag_LACat|INSIDE	CpG: 203	-0.4337	0.0306
DPP10	2	115635106	115635165	ag_LACat|PROMOTER		-0.3518	0.0347
DPY19L1	7	35042895	35042939	ag_LACat|INSIDE	CpG: 166	-0.3237	0.0486
DPY19L2P4	7	89585953	89585997	ag_LACat|PROMOTER	CpG: 98	-0.3791	0.0295
DPYSL2	8	26492040	26492090	ag_LACat|INSIDE	CpG: 196	-0.4392	0.0446
DPYSL3	5	146813053	146813110	ag_LACat|INSIDE	CpG: 110	-0.3589	0.0438
DPYSL3	5	146813299	146813343	ag_LACat|INSIDE	CpG: 110	-0.2611	0.0329
DPYSL5	2	26925959	26926003	ag_LACat|INSIDE	CpG: 253	-0.311	0.0021
DPYSL5	2	26925894	26925938	ag_LACat|INSIDE	CpG: 253	-0.4124	0.0091
DPYSL5	2	26926098	26926142	ag_LACat|INSIDE	CpG: 253	-0.3596	0.0087
DSCAM	21	41135738	41135782	ag_LACat|INSIDE	CpG: 34	-0.5203	0.0007
DSCAM	21	41135559	41135603	ag_LACat|INSIDE	CpG: 34	-0.3605	0.0054
DSCAM	21	41135786	41135830	ag_LACat|INSIDE	CpG: 34	-0.3434	0.0033
DSCR9	21	37515087	37515142	ag_LACat|DOWNSTREAM	CpG: 62	-0.6543	0.0025
DSCR9	21	37514807	37514856	ag_LACat|DOWNSTREAM		-0.7984	0.0059
DSP	6	7488055	7488103	ag_LACat|INSIDE	CpG: 201	-0.3862	0.0287
DTL	1	210275910	210275954	ag_LACat|INSIDE	CpG: 47	-0.5127	0.0368
DTX1	12	111999784	111999832	ag_LACat|INSIDE	CpG: 65	-0.2651	0.0044
DTX1	12	111999632	111999676	ag_LACat|INSIDE	CpG: 65	-0.3476	0.0046
DTX1	12	112000355	112000408	ag_LACat|INSIDE		-0.3604	0.0183
DUOXA2	15	43195841	43195888	ag_LACat|INSIDE	CpG: 77	-0.4851	0.004
DUOXA2	15	43196123	43196167	ag_LACat|INSIDE	CpG: 77	-0.2873	0.0112
DUOXA2	15	43194228	43194272	ag_LACat|INSIDE		-0.3407	0.0456
DUPD1	10	76473655	76473699	ag_LACat|INSIDE	CpG: 48	-0.3313	0.0449
DUSP10	1	219983409	219983453	ag_LACat|PROMOTER	CpG: 130	-0.2851	0.0437
DUSP16	12	12606332	12606376	ag_LACat|INSIDE	CpG: 76	-0.3674	0.0326
DUSP23	1	158017938	158017982	ag_LACat|INSIDE	CpG: 87	-0.5206	0.0041
DUSP27	1	165357383	165357427	ag_LACat|INSIDE	CpG: 42	-0.2577	0.0122
DUSP27	1	165357503	165357547	ag_LACat|INSIDE	CpG: 42	-0.2751	0.0265
DUSP5P	1	226850052	226850096	ag_LACat|INSIDE	CpG: 2710	-0.4116	0.0015
DUSP5P	1	226849953	226849998	ag_LACat|INSIDE	CpG: 2710	-0.2917	0.0016
DUSP5P	1	226850215	226850259	ag_LACat|INSIDE	CpG: 2710	-0.5276	0.0024
DUSP5P	1	226850582	226850626	ag_LACat|INSIDE	CpG: 2710	-0.2874	0.0048
EBF2	8	25953481	25953526	ag_LACat|INSIDE	CpG: 32	-0.481	0.0029
EBF2	8	25953057	25953106	ag_LACat|INSIDE		-0.3576	0.0432
EBF3	10	131651084	131651143	ag_LACat|INSIDE		-0.3373	0.0198
EBNA1BP2	1	43410311	43410355	ag_LACat|INSIDE	CpG: 45	-0.2691	0.0479
EBNA1BP2	1	43410047	43410091	ag_LACat|INSIDE	CpG: 45	-0.2798	0.0156
EBNA1BP2	1	43410171	43410215	ag_LACat|INSIDE	CpG: 45	-0.372	0.0292
EDC3	15	72775171	72775217	ag_LACat|INSIDE		-0.4539	0.0221
EDEM2	20	33198645	33198689	ag_LACat|INSIDE	CpG: 54	-0.2513	0.0095
EDEM3	1	182990508	182990553	ag_LACat|INSIDE	CpG: 116	-0.355	0.0226
EDNRB	13	77391184	77391228	ag_LACat|PROMOTER	CpG: 70	-0.3572	0.0402
EFHA1	13	21076405	21076449	ag_LACat|PROMOTER	CpG: 70	-0.2931	0.0125
EFNA3	1	153323849	153323893	ag_LACat|INSIDE	CpG: 64	-0.3154	0.0062
EFNA3	1	153320563	153320620	ag_LACat|INSIDE	CpG: 286	-0.4165	0.0299
EFNA5	5	107035728	107035785	ag_LACat|PROMOTER	CpG: 256	-0.5571	0.018
EGFLAM	5	38293528	38293572	ag_LACat|PROMOTER		-0.5443	0.0127
EGR3	8	22605259	22605303	ag_LACat|INSIDE	CpG: 438	-0.4239	0.0001
EGR3	8	22604000	22604044	ag_LACat|INSIDE	CpG: 438	-0.3038	0.01
EGR3	8	22604378	22604424	ag_LACat|INSIDE	CpG: 438	-0.3355	0.0086
EGR3	8	22604616	22604660	ag_LACat|INSIDE	CpG: 438	-0.3287	0.0061
EGR3	8	22604898	22604942	ag_LACat|INSIDE	CpG: 438	-0.4053	0.003
EGR3	8	22604504	22604550	ag_LACat|INSIDE	CpG: 438	-0.3319	0.0095
EGR3	8	22604812	22604857	ag_LACat|INSIDE	CpG: 438	-0.4138	0.003
EIF2A	3	151747238	151747282	ag_LACat|DIVERGENT_PROMOTER	CpG: 123	-0.2745	0.0325
EIF3A	10	120829691	120829735	ag_LACat|INSIDE	CpG: 93	-0.285	0.0133
EIF4E	4	100069326	100069373	ag_LACat|PROMOTER	CpG: 102	-0.4771	0.0427
ELL	19	18493521	18493565	ag_LACat|INSIDE	CpG: 108	-0.2618	0.0383
ELOVL7	5	60175147	60175191	ag_LACat|INSIDE	CpG: 92	-0.2594	0.0057
ELOVL7	5	60174765	60174809	ag_LACat|INSIDE		-0.3517	0.009
ELOVL7	5	60174990	60175037	ag_LACat|INSIDE		-0.3456	0.048
EMILIN2	18	2836777	2836828	ag_LACat|PROMOTER	CpG: 146	-0.7224	0.0108
EMILIN2	18	2836470	2836514	ag_LACat|PROMOTER		-0.4206	0.0101
EMX1	2	72996594	72996638	ag_LACat|PROMOTER	CpG: 406	-0.2604	0.0447
EMX1	2	72996503	72996555	ag_LACat|PROMOTER		-0.2955	0.0491
EMX2	10	119301212	119301264	ag_LACat|DOWNSTREAM	CpG: 67	-0.3517	0.0255
EN1	2	119327319	119327363	ag_LACat|PROMOTER		-0.352	0.0343
EN2	7	154942327	154942371	ag_LACat|PROMOTER	CpG: 404	-0.3504	0.0096
EN2	7	154942266	154942311	ag_LACat|PROMOTER	CpG: 404	-0.4335	0.0051
ENOSF1	18	702260	702304	ag_LACat|INSIDE	CpG: 112	-0.2715	0.009
ENTPD3	3	40403814	40403861	ag_LACat|INSIDE	CpG: 32	-0.4292	0.0178
EOMES	3	27731438	27731488	ag_LACat|DOWNSTREAM		-0.3944	0.0163
EPAS1	2	46377249	46377294	ag_LACat|PROMOTER	CpG: 288	-0.2896	0.0166
EPAS1	2	46378977	46379023	ag_LACat|INSIDE	CpG: 288	-0.6678	0.0001
EPAS1	2	46379355	46379399	ag_LACat|INSIDE	CpG: 288	-0.3827	0.0269
EPAS1	2	46379863	46379907	ag_LACat|INSIDE	CpG: 288	-0.4203	0.0059
EPB41L2	6	131425149	131425193	ag_LACat|INSIDE	CpG: 105	-0.3244	0.0079
EPB41L3	18	5534251	5534299	ag_LACat|PROMOTER		-0.2725	0.0113
EPHA5	4	66218760	66218804	ag_LACat|PROMOTER	CpG: 51	-0.2773	0.0036
EPHA5	4	66218908	66218956	ag_LACat|PROMOTER	CpG: 51	-0.2883	0.0109
EPHB3	3	185762264	185762308	ag_LACat|INSIDE	CpG: 141	-0.2547	0.0069
ERBB3	12	54759238	54759282	ag_LACat|PROMOTER	CpG: 116	-0.3631	0.0223
ERBB4	2	213109608	213109666	ag_LACat|INSIDE		-0.4841	0.0176
ERC1	12	971334	971393	ag_LACat|INSIDE		-0.4193	0.0231
ERF	19	47449473	47449517	ag_LACat|INSIDE	CpG: 161	-0.3144	0.0085
ERP29	12	110935928	110935972	ag_LACat|INSIDE	CpG: 94	-0.4807	0.03
ERRFI1	1	8008245	8008292	ag_LACat|INSIDE	CpG: 157	-0.734	0.0052
ESRP1	8	95721993	95722037	ag_LACat|PROMOTER	CpG: 39	-0.2627	0.03
ESRP1	8	95721544	95721593	ag_LACat|PROMOTER		-0.3807	0.0346
ESRP1	8	95723967	95724014	ag_LACat|INSIDE		-0.3623	0.0247
ESRP2	16	66831183	66831227	ag_LACat|DIVERGENT_PROMOTER	CpG: 43	-0.2878	0.0005
ESRP2	16	66831076	66831122	ag_LACat|DIVERGENT_PROMOTER	CpG: 43	-0.3256	0.0119
ESRRB	14	75912695	75912744	ag_LACat|INSIDE	CpG: 115	-0.5802	0.0007
ESRRB	14	75912609	75912658	ag_LACat|INSIDE	CpG: 115	-0.4742	0.0102
ESRRB	14	75912908	75912952	ag_LACat|INSIDE	CpG: 115	-0.3575	0.0061
ESYT3	3	139636588	139636632	ag_LACat|INSIDE	CpG: 124	-0.375	0.0218
ETHE1	19	48723354	48723398	ag_LACat|DIVERGENT_PROMOTER		-0.2968	0.0374
ETNK2	1	202387176	202387225	ag_LACat|INSIDE	CpG: 61	-0.2713	0.0352
ETV3	1	155374290	155374334	ag_LACat|INSIDE		-0.4882	0.0348
EVI1	3	170346909	170346953	ag_LACat|PROMOTER	CpG: 39	-0.2597	0.024
EVX2	2	176661186	176661230	ag_LACat|DIVERGENT_PROMOTER	CpG: 54	-0.2709	0.0375
EVX2	2	176661057	176661101	ag_LACat|DIVERGENT_PROMOTER	CpG: 54	-0.3205	0.0412
EVX2	2	176657731	176657781	ag_LACat|DIVERGENT_PROMOTER	CpG: 21	-0.3256	0.0189
EVX2	2	176657805	176657856	ag_LACat|DIVERGENT_PROMOTER	CpG: 21	-0.3648	0.007
EVX2	2	176656915	176656966	ag_LACat|DIVERGENT_PROMOTER		-0.3268	0.0165
EVX2	2	176656995	176657054	ag_LACat|DIVERGENT_PROMOTER		-0.4824	0.035
EWSR1	22	27994017	27994061	ag_LACat|INSIDE	CpG: 116	-0.2826	0.0071
EXPH5	11	107968743	107968790	ag_LACat|INSIDE		-0.5792	0.0133
EXTL1	1	26235194	26235238	ag_LACat|INSIDE		-0.2804	0.0451
EXTL1	1	26235523	26235567	ag_LACat|DOWNSTREAM		-0.2682	0.0393
EYA2	20	44957427	44957475	ag_LACat|INSIDE	CpG: 81	-0.5077	0.0327
EYA2	20	44957365	44957409	ag_LACat|INSIDE	CpG: 81	-0.4128	0.0211
EYA4	6	133605500	133605547	ag_LACat|INSIDE	CpG: 16	-0.3552	0.0499
FADS1	11	61339634	61339678	ag_LACat|INSIDE	CpG: 191	-0.2745	0.0209
FADS1	11	61339118	61339165	ag_LACat|INSIDE	CpG: 191	-0.3859	0.0218
FADS1	11	61338940	61338990	ag_LACat|INSIDE		-0.3723	0.0225
FADS1	11	61339043	61339087	ag_LACat|INSIDE		-0.3521	0.0083
FADS2	11	61352546	61352591	ag_LACat|INSIDE	CpG: 151	-0.3765	0.0353
FAM110A	20	773239	773284	ag_LACat|PROMOTER	CpG: 79	-0.509	0.0078
FAM110A	20	773398	773442	ag_LACat|INSIDE	CpG: 79	-0.3195	0.0247
FAM110A	20	774261	774305	ag_LACat|INSIDE	CpG: 79	-0.457	0.015
FAM110A	20	774319	774363	ag_LACat|INSIDE		-0.4177	0.0028
FAM115A	7	143213313	143213357	ag_LACat|INSIDE	CpG: 36	-0.4456	0.0361
FAM117B	2	203208246	203208290	ag_LACat|PROMOTER	CpG: 121	-0.291	0.0324
FAM119B	12	56453017	56453065	ag_LACat|INSIDE		-0.2547	0.0215
FAM120B	6	170457112	170457161	ag_LACat|PROMOTER		-0.2585	0.0277
FAM134A	2	219750713	219750772	ag_LACat|DIVERGENT_PROMOTER	CpG: 182	-0.2701	0.0257
FAM134B	5	16669549	16669593	ag_LACat|INSIDE	CpG: 72	-0.2636	0.0439
FAM134B	5	16669431	16669478	ag_LACat|INSIDE		-0.3629	0.0407
FAM148C	19	360486	360544	ag_LACat|PROMOTER	CpG: 205	-0.299	0.0383
FAM150B	2	280083	280130	ag_LACat|PROMOTER	CpG: 243	-0.4557	0.0214
FAM155A	13	107316240	107316298	ag_LACat|INSIDE		-0.3138	0.0253
FAM159A	1	52871753	52871797	ag_LACat|INSIDE	CpG: 70	-0.4168	0.0016
FAM172A	5	92982520	92982574	ag_LACat|INSIDE	CpG: 99	-0.4676	0.0443
FAM184A	6	119441861	119441907	ag_LACat|PROMOTER	CpG: 124	-0.4969	0.0406
FAM19A2	12	60871918	60871965	ag_LACat|INSIDE	CpG: 119	-0.4345	0.021
FAM19A2	12	60872473	60872517	ag_LACat|INSIDE	CpG: 119	-0.3814	0.0408
FAM19A2	12	60872540	60872599	ag_LACat|INSIDE		-0.514	0.0382
FAM46A	6	82518808	82518853	ag_LACat|INSIDE	CpG: 214	-0.5111	0.0463
FAM47E	4	77391600	77391657	ag_LACat|PROMOTER	CpG: 48	-0.3257	0.0377
FAM47E	4	77392110	77392163	ag_LACat|INSIDE		-0.5019	0.0086
FAM5B	1	175407265	175407309	ag_LACat|INSIDE		-0.2855	0.0005
FAM5B	1	175407141	175407185	ag_LACat|DIVERGENT_PROMOTER		-0.5077	0.0022
FAM5B	1	175407022	175407066	ag_LACat|DIVERGENT_PROMOTER		-0.4312	0.0022
FAM84B	8	127638943	127638987	ag_LACat|INSIDE	CpG: 199	-0.3972	0.0401
FAM84B	8	127639129	127639173	ag_LACat|INSIDE	CpG: 199	-0.2591	0.0325
FAT1	4	187884449	187884508	ag_LACat|PROMOTER	CpG: 309	-0.3821	0.0498
FBN1	15	46724689	46724733	ag_LACat|INSIDE	CpG: 174	-0.2619	0.0427
FBXL18	7	5494708	5494752	ag_LACat|INSIDE		-0.2835	0.0022
FBXO27	19	44213666	44213710	ag_LACat|INSIDE		-0.319	0.0194
FBXO27	19	44213773	44213820	ag_LACat|INSIDE		-0.3182	0.0305
FBXO39	17	6619978	6620022	ag_LACat|PROMOTER	CpG: 49	-0.4336	0.0029
FBXO39	17	6620334	6620378	ag_LACat|INSIDE	CpG: 49	-0.2705	0.0076
FEZF1	7	121727395	121727439	ag_LACat|DOWNSTREAM	CpG: 53	-0.2627	0.0085
FEZF2	3	62333716	62333765	ag_LACat|INSIDE	CpG: 162	-0.3846	0.0189
FGD5	3	14827851	14827895	ag_LACat|PROMOTER	CpG: 123	-0.3804	0.0026
FGD5	3	14827914	14827969	ag_LACat|PROMOTER	CpG: 123	-0.7035	0.011
FGD5	3	14827755	14827799	ag_LACat|PROMOTER	CpG: 123	-0.2723	0.0147
FGF12	3	193608676	193608720	ag_LACat|INSIDE	CpG: 176	-0.3893	0.0035
FGF14	13	101844895	101844939	ag_LACat|INSIDE	CpG: 60	-0.2688	0.019
FGF17	8	21961995	21962039	ag_LACat|INSIDE		-0.3721	0.0325
FGF18	5	170780459	170780512	ag_LACat|INSIDE	CpG: 221	-0.3383	0.0144
FGF19	11	69228024	69228068	ag_LACat|INSIDE	CpG: 180	-0.27	0.0001
FGF3	11	69341225	69341269	ag_LACat|INSIDE	CpG: 263	-0.307	0.0487
FGF5	4	81406939	81406983	ag_LACat|INSIDE		-0.3614	0.0334
FGF9	13	21146178	21146224	ag_LACat|INSIDE	CpG: 172	-0.4654	0.0006
FGF9	13	21146831	21146887	ag_LACat|INSIDE	CpG: 172	-0.5262	0.0439
FGF9	13	21143514	21143566	ag_LACat|INSIDE		-0.3823	0.0418
FGFR2	10	123346755	123346800	ag_LACat|PROMOTER	CpG: 175	-0.2755	0.0441
FHOD3	18	32131279	32131323	ag_LACat|PROMOTER	CpG: 150	-0.3972	0.0443
FJX1	11	35596114	35596158	ag_LACat|PROMOTER		-0.2747	0.025
FKBP9	7	32963807	32963851	ag_LACat|INSIDE	CpG: 104	-0.2864	0.0267
FLI1	11	128060456	128060500	ag_LACat|PROMOTER		-0.2836	0.0002
FLI1	11	128060759	128060805	ag_LACat|PROMOTER		-0.5235	0.0004
FLI1	11	128060623	128060682	ag_LACat|PROMOTER		-0.4677	0.0012
FLI1	11	128061791	128061841	ag_LACat|PROMOTER		-0.2627	0.0414
FLJ32063	2	200043745	200043789	ag_LACat|INSIDE	CpG: 74	-0.2711	0.0195
FLJ32810	11	100062745	100062804	ag_LACat|PROMOTER		-0.5043	0.0241
FLJ34048	7	96480671	96480719	ag_LACat|INSIDE		-0.3768	0.0209
FLJ34048	7	96480757	96480815	ag_LACat|INSIDE		-0.4257	0.0147
FLJ34048	7	96480597	96480641	ag_LACat|INSIDE		-0.4543	0.0121
FLJ42709	5	92940550	92940594	ag_LACat|PROMOTER	CpG: 189	-0.6098	0.0006
FLJ42709	5	92940618	92940662	ag_LACat|PROMOTER	CpG: 189	-0.3117	0.0025
FLJ42709	5	92941895	92941945	ag_LACat|PROMOTER	CpG: 189	-0.4298	0.0136
FLJ42875	1	2974338	2974390	ag_LACat|DIVERGENT_PROMOTER	CpG: 406	-0.4779	0.0063
FLJ45983	10	8125006	8125050	ag_LACat|DOWNSTREAM		-0.2682	0.0027
FLJ45983	10	8127295	8127339	ag_LACat|DOWNSTREAM		-0.3511	0.0219
FLJ45983	10	8129671	8129730	ag_LACat|DOWNSTREAM		-0.2912	0.0173
FLRT2	14	85066284	85066328	ag_LACat|INSIDE	CpG: 45	-0.364	0.0189
FLRT2	14	85066443	85066487	ag_LACat|INSIDE	CpG: 45	-0.3555	0.0065
FLRT2	14	85065875	85065933	ag_LACat|PROMOTER		-0.3655	0.0429
FLRT2	14	85065949	85065993	ag_LACat|PROMOTER		-0.3122	0.0262
FLRT2	14	85070760	85070804	ag_LACat|INSIDE		-0.2607	0.0299
FLRT2	14	85070872	85070927	ag_LACat|INSIDE		-0.3985	0.02
FLT1	13	27965855	27965899	ag_LACat|INSIDE	CpG: 200	-0.2574	0.0162
FLT1	13	27966616	27966660	ag_LACat|INSIDE	CpG: 200	-0.714	0.0075
FNBP1	9	131692241	131692285	ag_LACat|INSIDE	CpG: 26	-0.3034	0.0167
FNDC1	6	159515636	159515695	ag_LACat|INSIDE		-0.4359	0.0426
FOLH1	11	49186497	49186541	ag_LACat|INSIDE	CpG: 38	-0.2838	0.0475
FOSB	19	50662932	50662976	ag_LACat|PROMOTER	CpG: 140	-0.2698	0.0307
FOXA1	14	37137903	37137952	ag_LACat|PROMOTER	CpG: 123	-0.4463	0.0167
FOXA1	14	37138631	37138689	ag_LACat|PROMOTER	CpG: 123	-0.2701	0.0326
FOXB2	9	78823762	78823813	ag_LACat|PROMOTER	CpG: 212	-0.3891	0.0223
FOXB2	9	78819617	78819665	ag_LACat|PROMOTER		-0.2621	0.0108
FOXB2	9	78821780	78821837	ag_LACat|PROMOTER		-0.6346	0.0137
FOXB2	9	78821866	78821917	ag_LACat|PROMOTER		-0.5668	0.0496
FOXB2	9	78822065	78822110	ag_LACat|PROMOTER		-0.4852	0.0318
FOXB2	9	78819925	78819970	ag_LACat|PROMOTER		-0.2996	0.0061
FOXC1	6	1551286	1551336	ag_LACat|PROMOTER	CpG: 763	-0.5779	0.0358
FOXD1	5	72768032	72768091	ag_LACat|DOWNSTREAM		-0.3963	0.0353
FOXD2	1	47687909	47687961	ag_LACat|DOWNSTREAM		-0.4064	0.0204
FOXD2	1	47687975	47688019	ag_LACat|DOWNSTREAM		-0.3653	0.0326
FOXD2	1	47688158	47688217	ag_LACat|DOWNSTREAM		-0.5184	0.0153
FOXD3	1	63560325	63560384	ag_LACat|PROMOTER	CpG: 561	-0.4544	0.019
FOXD4	9	102890	102934	ag_LACat|DOWNSTREAM	CpG: 210	-0.2622	0.0069
FOXD4	9	104081	104125	ag_LACat|DOWNSTREAM	CpG: 210	-0.3131	0.0498
FOXD4L2	9	42709559	42709618	ag_LACat|INSIDE		-0.3763	0.0043
FOXE1	9	99654302	99654347	ag_LACat|PROMOTER	CpG: 49	-0.2657	0.0202
FOXE1	9	99650192	99650236	ag_LACat|PROMOTER		-0.3373	0.0123
FOXE1	9	99650460	99650516	ag_LACat|PROMOTER		-0.3753	0.0366
FOXE1	9	99650245	99650289	ag_LACat|PROMOTER		-0.2751	0.0099
FOXE1	9	99650215	99650259	ag_LACat|PROMOTER		-0.3067	0.012
FOXG1	14	28301157	28301216	ag_LACat|PROMOTER		-0.768	0.0013
FOXG1	14	28298276	28298335	ag_LACat|PROMOTER		-0.4747	0.032
FOXG1	14	28298406	28298450	ag_LACat|PROMOTER		-0.3754	0.0145
FOXG1	14	28299008	28299053	ag_LACat|PROMOTER		-0.269	0.0295
FOXG1	14	28301264	28301323	ag_LACat|PROMOTER		-0.6366	0.004
FOXI2	10	129426739	129426788	ag_LACat|INSIDE	CpG: 238	-0.2968	0.0155
FOXI2	10	129426114	129426158	ag_LACat|INSIDE	CpG: 238	-0.2809	0.0295
FOXK2	17	78071856	78071909	ag_LACat|INSIDE		-0.3683	0.0261
FOXL1	16	85167402	85167459	ag_LACat|PROMOTER	CpG: 77	-0.3282	0.0411
FOXL2	3	140139269	140139314	ag_LACat|DOWNSTREAM	CpG: 162	-0.3701	0.0167
FOXQ1	6	1256279	1256328	ag_LACat|PROMOTER	CpG: 281	-0.5025	0.0152
FOXQ1	6	1256207	1256251	ag_LACat|PROMOTER	CpG: 281	-0.3488	0.0485
FRMD4B	3	69518319	69518363	ag_LACat|PROMOTER		-0.5091	0.0089
FRMD5	15	42275040	42275086	ag_LACat|PROMOTER	CpG: 92	-0.368	0.0072
FRMD8	11	64910354	64910398	ag_LACat|DIVERGENT_PROMOTER	CpG: 77	-0.2967	0.0292
FSIP1	15	37862335	37862379	ag_LACat|PROMOTER	CpG: 58	-0.5168	0.0135
FSTL4	5	132975060	132975104	ag_LACat|INSIDE	CpG: 205	-0.2892	0.0227
FXC1	11	6459453	6459497	ag_LACat|INSIDE	CpG: 53	-0.2698	0.0187
FZD7	2	202605155	202605214	ag_LACat|PROMOTER		-0.2729	0.0063
GABRB1	4	46729528	46729572	ag_LACat|INSIDE	CpG: 44	-0.3096	0.048
GAD1	2	171382161	171382205	ag_LACat|INSIDE	CpG: 246	-0.3656	0.011
GAD1	2	171379884	171379928	ag_LACat|PROMOTER	CpG: 16	-0.3518	0.0073
GAD1	2	171387826	171387880	ag_LACat|INSIDE	CpG: 122	-0.5249	0.021
GAD2	10	26546453	26546511	ag_LACat|INSIDE	CpG: 242	-0.3807	0.0282
GAD2	10	26546889	26546938	ag_LACat|INSIDE	CpG: 242	-0.3004	0.0342
GAD2	10	26547047	26547091	ag_LACat|INSIDE	CpG: 242	-0.3307	0.0112
GADD45A	1	67924084	67924128	ag_LACat|INSIDE	CpG: 138	-0.2553	0.0031
GALNT10	5	153765311	153765355	ag_LACat|INSIDE	CpG: 33	-0.347	0.0464
GALNT10	5	153549649	153549693	ag_LACat|PROMOTER		-0.2915	0.0471
GALNT13	2	154438156	154438207	ag_LACat|INSIDE	CpG: 23	-0.5002	0.0017
GALNT13	2	154437912	154437956	ag_LACat|INSIDE	CpG: 23	-0.3822	0.0052
GALNT13	2	154437785	154437839	ag_LACat|INSIDE		-0.2802	0.0164
GALNTL1	14	68796074	68796120	ag_LACat|PROMOTER	CpG: 213	-0.3147	0.0424
GALNTL1	14	68795947	68795991	ag_LACat|PROMOTER		-0.3407	0.0163
GALR2	17	71583961	71584005	ag_LACat|INSIDE	CpG: 260	-0.5411	0.0419
GALR2	17	71584634	71584678	ag_LACat|INSIDE	CpG: 260	-0.2923	0.0485
GARNL4	17	2703086	2703130	ag_LACat|INSIDE	CpG: 141	-0.3688	0.0486
GARNL4	17	2704368	2704412	ag_LACat|INSIDE	CpG: 141	-0.2817	0.0276
GATA2	3	129688213	129688257	ag_LACat|INSIDE	CpG: 514	-0.5139	0.0012
GATA2	3	129684796	129684850	ag_LACat|INSIDE		-0.3047	0.0286
GATA2	3	129688130	129688174	ag_LACat|INSIDE		-0.2734	0.0082
GATA4	8	11592604	11592648	ag_LACat|PROMOTER	CpG: 48	-0.3352	0.0092
GATA4	8	11600145	11600194	ag_LACat|INSIDE	CpG: 221	-0.2541	0.0081
GATA4	8	11600373	11600427	ag_LACat|INSIDE		-0.5157	0.0318
GATA6	18	18002322	18002373	ag_LACat|PROMOTER	CpG: 569	-0.4286	0.0201
GATA6	18	18002239	18002298	ag_LACat|PROMOTER	CpG: 569	-0.3665	0.0294
GATA6	18	18004196	18004240	ag_LACat|INSIDE	CpG: 569	-0.2958	0.0451
GATAD2B	1	152162646	152162690	ag_LACat|PROMOTER		-0.3514	0.0265
GBX1	7	150495019	150495063	ag_LACat|INSIDE	CpG: 137	-0.3179	0.0441
GBX2	2	236739402	236739446	ag_LACat|INSIDE	CpG: 518	-0.3212	0.0027
GBX2	2	236739308	236739352	ag_LACat|INSIDE	CpG: 518	-0.2677	0.0056
GBX2	2	236739514	236739559	ag_LACat|INSIDE	CpG: 518	-0.5744	0.0078
GBX2	2	236739818	236739869	ag_LACat|INSIDE	CpG: 518	-0.4017	0.0086
GBX2	2	236739705	236739749	ag_LACat|INSIDE	CpG: 518	-0.3771	0.0138
GCC1	7	127013023	127013067	ag_LACat|DIVERGENT_PROMOTER	CpG: 76	-0.3084	0.0462
GDF7	2	20728687	20728731	ag_LACat|PROMOTER		-0.3409	0.0296
GFRA2	8	21703535	21703588	ag_LACat|PROMOTER	CpG: 242	-0.6343	0.0313
GFRA2	8	21701852	21701905	ag_LACat|INSIDE	CpG: 242	-0.6641	0.0033
GFRA2	8	21702150	21702202	ag_LACat|INSIDE	CpG: 242	-0.627	0.0093
GFRA2	8	21702052	21702101	ag_LACat|INSIDE	CpG: 242	-0.6463	0.0078
GFRA2	8	21701704	21701748	ag_LACat|INSIDE	CpG: 242	-0.5679	0.0075
GIPC2	1	78284071	78284130	ag_LACat|PROMOTER		-0.4933	0.0151
GJB6	13	19703927	19703983	ag_LACat|PROMOTER		-0.5131	0.0338
GJD2	15	32833969	32834013	ag_LACat|PROMOTER	CpG: 106	-0.2736	0.003
GJD2	15	32833811	32833855	ag_LACat|INSIDE	CpG: 106	-0.3389	0.001
GLCE	15	67240453	67240500	ag_LACat|INSIDE	CpG: 123	-0.3908	0.0438
GLI3	7	42242817	42242861	ag_LACat|INSIDE	CpG: 154	-0.4795	0.0069
GLIS3	9	4288639	4288693	ag_LACat|INSIDE	CpG: 215	-0.7497	0.002
GLT25D2	1	182272120	182272165	ag_LACat|INSIDE	CpG: 131	-0.3279	0.0366
GLT25D2	1	182272098	182272144	ag_LACat|INSIDE	CpG: 131	-0.4317	0.0324
GLTPD2	17	4639471	4639515	ag_LACat|INSIDE	CpG: 164	-0.3431	0.0305
GMIP	19	19609164	19609208	ag_LACat|INSIDE		-0.309	0.0286
GMPR	6	16347220	16347264	ag_LACat|INSIDE		-0.4769	0.0015
GNA14	9	79453320	79453364	ag_LACat|PROMOTER	CpG: 108	-0.3195	0.02
GNAL	18	11742805	11742851	ag_LACat|INSIDE		-0.3518	0.001
GNG13	16	790650	790694	ag_LACat|INSIDE	CpG: 48	-0.2506	0.0336
GNMT	6	43036039	43036094	ag_LACat|PROMOTER		-0.3087	0.0394
GOLGA4	3	37260028	37260074	ag_LACat|INSIDE	CpG: 80	-0.4508	0.0468
GOLM1	9	87903787	87903831	ag_LACat|INSIDE	CpG: 146	-0.3416	0.0227
GP5	3	195599473	195599522	ag_LACat|INSIDE	CpG: 109	-0.5306	0.0239
GP5	3	195599599	195599643	ag_LACat|INSIDE	CpG: 109	-0.4485	0.0192
GPHN	14	66044603	66044647	ag_LACat|INSIDE	CpG: 170	-0.3032	0.0163
GPHN	14	66044396	66044440	ag_LACat|INSIDE	CpG: 170	-0.252	0.0158
GPHN	14	66045012	66045060	ag_LACat|INSIDE	CpG: 170	-0.3534	0.0307
GPR149	3	155629025	155629069	ag_LACat|INSIDE	CpG: 49	-0.441	0.0004
GPR149	3	155629499	155629546	ag_LACat|INSIDE	CpG: 49	-0.3096	0.0009
GPR149	3	155629172	155629216	ag_LACat|INSIDE	CpG: 49	-0.3372	0.0014
GPR149	3	155629104	155629151	ag_LACat|INSIDE	CpG: 49	-0.3265	0.0077
GPR149	3	155628891	155628944	ag_LACat|INSIDE		-0.4412	0.0076
GPR149	3	155628962	155629011	ag_LACat|INSIDE		-0.4642	0.0072
GPR177	1	68469945	68469998	ag_LACat|INSIDE	CpG: 80	-0.656	0.0076
GPR177	1	68469644	68469688	ag_LACat|INSIDE	CpG: 80	-0.4232	0.0161
GPR180	13	94052004	94052048	ag_LACat|DIVERGENT_PROMOTER	CpG: 65	-0.4178	0.0347
GPR19	12	12740371	12740421	ag_LACat|PROMOTER	CpG: 19	-0.6429	0.0196
GPR19	12	12740471	12740515	ag_LACat|PROMOTER	CpG: 19	-0.412	0.0271
GPR19	12	12740696	12740740	ag_LACat|PROMOTER		-0.3338	0.0211
GPR89A	1	144537979	144538023	ag_LACat|INSIDE	CpG: 67	-0.2714	0.0467
GPRC5B	16	19803911	19803955	ag_LACat|PROMOTER	CpG: 159	-0.2691	0.0004
GPRC5B	16	19803983	19804027	ag_LACat|PROMOTER	CpG: 159	-0.3056	0.0017
GPRC5B	16	19803849	19803893	ag_LACat|PROMOTER	CpG: 159	-0.3032	0.0098
GPRC5C	17	69939160	69939209	ag_LACat|PROMOTER	CpG: 191	-0.6043	0
GPRC5C	17	69939492	69939536	ag_LACat|PROMOTER	CpG: 191	-0.4098	0.0003
GPRC5C	17	69939705	69939749	ag_LACat|PROMOTER	CpG: 191	-0.3613	0.0023
GPRC5C	17	69939955	69939999	ag_LACat|PROMOTER	CpG: 191	-0.2697	0.0082
GPRIN1	5	175978694	175978740	ag_LACat|PROMOTER		-0.2552	0.0462
GRB7	17	35147507	35147551	ag_LACat|DIVERGENT_PROMOTER		-0.2813	0.0172
GRID1	10	88114507	88114551	ag_LACat|INSIDE	CpG: 356	-0.2772	0.0408
GRID1	10	88113815	88113859	ag_LACat|INSIDE	CpG: 356	-0.264	0.0197
GRIK3	1	37272018	37272062	ag_LACat|INSIDE	CpG: 221	-0.3079	0.0004
GRIK3	1	37271819	37271863	ag_LACat|INSIDE	CpG: 221	-0.4834	0.0121
GRIK3	1	37273261	37273305	ag_LACat|PROMOTER		-0.3321	0.0023
GRIN2A	16	10184820	10184866	ag_LACat|PROMOTER	CpG: 278	-0.253	0.0183
GRM1	6	146797569	146797614	ag_LACat|INSIDE	CpG: 44	-0.3233	0.0094
GRM8	7	126679697	126679748	ag_LACat|PROMOTER	CpG: 234	-0.3793	0.0133
GRP	18	55039204	55039252	ag_LACat|INSIDE		-0.3423	0.0466
GSC	14	94307705	94307759	ag_LACat|PROMOTER	CpG: 49	-0.2803	0.0357
GSTM3	1	110084339	110084383	ag_LACat|INSIDE	CpG: 93	-0.2598	0.0242
GSX2	4	54670367	54670426	ag_LACat|DOWNSTREAM	CpG: 56	-0.4056	0.0317
GSX2	4	54662591	54662637	ag_LACat|INSIDE	CpG: 139	-0.4601	0.0195
GSX2	4	54670045	54670089	ag_LACat|DOWNSTREAM		-0.3655	0.0072
GTDC1	2	144806886	144806934	ag_LACat|PROMOTER		-0.4119	0.0371
GUCY1A2	11	106395398	106395447	ag_LACat|PROMOTER	CpG: 134	-0.3279	0.0436
GULP1	2	188865120	188865164	ag_LACat|PROMOTER	CpG: 108	-0.3595	0.0232
GULP1	2	188864564	188864608	ag_LACat|PROMOTER		-0.2501	0.042
HAND1	5	153843768	153843812	ag_LACat|PROMOTER		-0.336	0.0227
HAND1	5	153834477	153834528	ag_LACat|DOWNSTREAM		-0.4046	0.0352
HAND2	4	174674644	174674701	ag_LACat|DOWNSTREAM	CpG: 35	-0.294	0.0248
HAND2	4	174674711	174674757	ag_LACat|DOWNSTREAM	CpG: 35	-0.2569	0.0159
HAND2	4	174685427	174685484	ag_LACat|INSIDE		-0.4687	0.0034
HAND2	4	174683183	174683227	ag_LACat|DOWNSTREAM		-0.4035	0.0019
HAND2	4	174683118	174683162	ag_LACat|DOWNSTREAM		-0.3499	0.0086
HAND2	4	174682956	174683000	ag_LACat|DOWNSTREAM		-0.3146	0.0441
HAP1	17	37144548	37144593	ag_LACat|PROMOTER	CpG: 130	-0.2869	0.0122
HAR1B	20	61204098	61204142	ag_LACat|PROMOTER	CpG: 142	-0.2777	0.0491
HAS3	16	67698335	67698379	ag_LACat|PROMOTER	CpG: 190	-0.295	0.0154
HAS3	16	67699349	67699393	ag_LACat|INSIDE	CpG: 190	-0.316	0.0319
HBM	16	155505	155556	ag_LACat|PROMOTER	CpG: 198	-0.2894	0.0017
HBM	16	156627	156671	ag_LACat|INSIDE	CpG: 198	-0.2941	0.003
HCN2	19	540436	540485	ag_LACat|PROMOTER		-0.2772	0.0235
HCRTR2	6	55147106	55147150	ag_LACat|INSIDE	CpG: 15	-0.251	0.0358
HCRTR2	6	55147181	55147228	ag_LACat|INSIDE	CpG: 15	-0.3706	0.0305
HCRTR2	6	55147522	55147566	ag_LACat|INSIDE		-0.3164	0.0417
HDHD2	18	42930384	42930430	ag_LACat|INSIDE		-0.3494	0.0383
HECW1	7	43118771	43118815	ag_LACat|INSIDE	CpG: 124	-0.3135	0.0425
HECW1	7	43119866	43119910	ag_LACat|INSIDE		-0.4503	0.0044
HELT	4	186175521	186175576	ag_LACat|PROMOTER		-0.3737	0.0481
HES3	1	6228844	6228888	ag_LACat|DOWNSTREAM	CpG: 120	-0.2923	0.0178
HES3	1	6229349	6229393	ag_LACat|DOWNSTREAM		-0.4196	0.0323
HES3	1	6224234	6224278	ag_LACat|DIVERGENT_PROMOTER		-0.376	0.0042
HES3	1	6225494	6225538	ag_LACat|DIVERGENT_PROMOTER		-0.2714	0.0445
HES7	17	7969736	7969784	ag_LACat|PROMOTER	CpG: 20	-0.3188	0.0217
HEY1	8	80840322	80840366	ag_LACat|INSIDE	CpG: 44	-0.5168	0.0015
HEY1	8	80840401	80840445	ag_LACat|INSIDE	CpG: 44	-0.8114	0.0131
HEY1	8	80840493	80840537	ag_LACat|INSIDE	CpG: 44	-0.8392	0.0033
HEY1	8	80840190	80840234	ag_LACat|INSIDE	CpG: 44	-0.5691	0.011
HEY1	8	80840054	80840098	ag_LACat|INSIDE		-0.3104	0.0268
HEY2	6	126110919	126110965	ag_LACat|PROMOTER	CpG: 230	-0.3212	0.0023
HEY2	6	126112793	126112840	ag_LACat|INSIDE	CpG: 230	-0.6756	0.0025
HEY2	6	126112880	126112924	ag_LACat|INSIDE	CpG: 230	-0.3555	0.0052
HIST1H1C	6	26163839	26163892	ag_LACat|DOWNSTREAM		-0.4109	0.0424
HIST1H2AI	6	27884237	27884281	ag_LACat|INSIDE	CpG: 69	-0.2699	0.0163
HIST1H2AI	6	27883908	27883967	ag_LACat|DIVERGENT_PROMOTER	CpG: 69	-1.0678	0.0007
HIST1H2AJ	6	27890492	27890551	ag_LACat|DIVERGENT_PROMOTER		-0.7914	0.0041
HIST1H2AK	6	27914013	27914057	ag_LACat|INSIDE	CpG: 79	-0.3439	0.0473
HIST1H2BL	6	27883748	27883796	ag_LACat|DIVERGENT_PROMOTER	CpG: 69	-0.9994	0.001
HIST1H2BL	6	27883666	27883725	ag_LACat|DIVERGENT_PROMOTER	CpG: 69	-1.1445	0.0016
HIST1H2BN	6	27914452	27914496	ag_LACat|INSIDE	CpG: 79	-0.4713	0.0057
HIST1H4J	6	27899778	27899824	ag_LACat|PROMOTER	CpG: 47	-0.6782	0.0029
HIST1H4J	6	27899928	27899972	ag_LACat|INSIDE	CpG: 47	-0.7963	0.0007
HIST1H4J	6	27900062	27900106	ag_LACat|INSIDE	CpG: 47	-0.3473	0.0056
HIST1H4J	6	27900201	27900249	ag_LACat|INSIDE		-0.5675	0.0049
HIST1H4K	6	27907282	27907326	ag_LACat|PROMOTER	CpG: 47	-0.5837	0.006
HIST1H4K	6	27906952	27906996	ag_LACat|INSIDE	CpG: 47	-0.7264	0.0008
HIST1H4K	6	27906873	27906919	ag_LACat|DOWNSTREAM		-0.9038	0.0001
HIST1H4L	6	27949177	27949221	ag_LACat|INSIDE	CpG: 25	-0.3089	0.0135
HIST2H4A	1	148071047	148071091	ag_LACat|INSIDE	CpG: 86	-0.3627	0.0264
HIST3H2BB	1	226714167	226714226	ag_LACat|DOWNSTREAM		-0.3126	0.049
HIVEP1	6	12116810	12116857	ag_LACat|PROMOTER		-0.3559	0.0467
HLA-DPB2	6	33192861	33192909	ag_LACat|INSIDE	CpG: 18	-0.5972	0.0009
HLA-DPB2	6	33192780	33192824	ag_LACat|INSIDE	CpG: 18	-0.5672	0.0016
HLA-DPB2	6	33192702	33192747	ag_LACat|INSIDE	CpG: 18	-0.4759	0.0019
HLA-G	6	29904189	29904233	ag_LACat|INSIDE	CpG: 92	-0.263	0.0164
HLX	1	219131892	219131938	ag_LACat|DOWNSTREAM	CpG: 49	-0.4254	0.0166
HLX	1	219132008	219132052	ag_LACat|DOWNSTREAM	CpG: 49	-0.3035	0.0081
HLX	1	219132058	219132102	ag_LACat|DOWNSTREAM	CpG: 49	-0.2733	0.0289
HLX	1	219131810	219131869	ag_LACat|DOWNSTREAM	CpG: 49	-0.5124	0.0144
HMG20B	19	3524206	3524250	ag_LACat|INSIDE	CpG: 173	-0.5106	0.0421
HMGCS1	5	43349416	43349466	ag_LACat|PROMOTER	CpG: 68	-0.3997	0.0326
HMX2	10	124895821	124895874	ag_LACat|PROMOTER	CpG: 52	-0.3434	0.0092
HMX2	10	124893830	124893881	ag_LACat|PROMOTER		-0.4432	0.0398
HMX2	10	124894966	124895019	ag_LACat|PROMOTER		-0.5505	0.0143
HNF1B	17	33177591	33177635	ag_LACat|INSIDE	CpG: 238	-0.2581	0.04
HNRNPUL2	11	62251745	62251789	ag_LACat|DIVERGENT_PROMOTER		-0.3267	0.0463
HOXA10	7	27178081	27178136	ag_LACat|INSIDE		-0.313	0.0018
HOXA11AS	7	27195236	27195281	ag_LACat|INSIDE	CpG: 97	-0.2774	0.0025
HOXA11AS	7	27195376	27195422	ag_LACat|INSIDE	CpG: 97	-0.2607	0.0245
HOXA11AS	7	27192184	27192228	ag_LACat|INSIDE		-0.2654	0.0233
HOXA11AS	7	27198283	27198327	ag_LACat|DOWNSTREAM		-0.2723	0.0375
HOXA2	7	27109995	27110043	ag_LACat|PROMOTER	CpG: 24	-0.2508	0.0035
HOXA6	7	27155777	27155831	ag_LACat|PROMOTER		-0.5886	0.0346
HOXA7	7	27166158	27166204	ag_LACat|PROMOTER	CpG: 94	-0.2809	0.0279
HOXA7	7	27166217	27166266	ag_LACat|PROMOTER	CpG: 94	-0.4157	0.0147
HOXA7	7	27166273	27166322	ag_LACat|PROMOTER	CpG: 94	-0.3684	0.0281
HOXA7	7	27167488	27167540	ag_LACat|PROMOTER		-0.2572	0.0442
HOXB13	17	44157960	44158004	ag_LACat|INSIDE	CpG: 29	-0.2578	0.0093
HOXB2	17	43975435	43975479	ag_LACat|INSIDE	CpG: 84	-0.2514	0.0457
HOXB2	17	43980793	43980845	ag_LACat|PROMOTER		-0.6062	0.0005
HOXB2	17	43977137	43977193	ag_LACat|INSIDE		-0.4415	0.0442
HOXB2	17	43974379	43974423	ag_LACat|DOWNSTREAM		-0.3218	0.0039
HOXB3	17	43988266	43988313	ag_LACat|INSIDE		-0.4754	0.0033
HOXB4	17	44014298	44014350	ag_LACat|PROMOTER	CpG: 79	-0.3121	0.0074
HOXB4	17	44014997	44015054	ag_LACat|PROMOTER	CpG: 79	-0.4345	0.0038
HOXB4	17	44011420	44011468	ag_LACat|PROMOTER		-0.4383	0.0232
HOXB5	17	44024590	44024642	ag_LACat|INSIDE	CpG: 31	-0.5473	0.0014
HOXB6	17	44030469	44030513	ag_LACat|INSIDE	CpG: 65	-0.338	0.0139
HOXB6	17	44030553	44030612	ag_LACat|INSIDE	CpG: 65	-0.7283	0.0057
HOXB6	17	44030396	44030440	ag_LACat|INSIDE	CpG: 65	-0.5326	0.0032
HOXB6	17	44028810	44028854	ag_LACat|INSIDE	CpG: 54	-0.3198	0.0188
HOXB6	17	44028497	44028541	ag_LACat|INSIDE	CpG: 54	-0.4674	0.0161
HOXB8	17	44046055	44046099	ag_LACat|INSIDE		-0.3004	0.024
HOXC11	12	52655858	52655904	ag_LACat|INSIDE		-0.4867	0.014
HOXC11	12	52653010	52653069	ag_LACat|DIVERGENT_PROMOTER		-0.3641	0.0324
HOXC12	12	52634393	52634438	ag_LACat|PROMOTER		-0.3592	0.008
HOXC13	12	52625134	52625181	ag_LACat|INSIDE	CpG: 33	-0.3938	0.0424
HOXC13	12	52618028	52618087	ag_LACat|PROMOTER		-0.329	0.0337
HOXC4	12	52732306	52732358	ag_LACat|PROMOTER	CpG: 23	-0.4353	0.003
HOXC5	12	52711416	52711463	ag_LACat|PROMOTER	CpG: 48	-0.2515	0.0125
HOXC8	12	52689017	52689062	ag_LACat|PROMOTER	CpG: 53	-0.2538	0.0437
HOXC8	12	52689320	52689364	ag_LACat|INSIDE	CpG: 53	-0.3895	0.0049
HOXD3	2	176737731	176737775	ag_LACat|INSIDE	CpG: 45	-0.2527	0.0279
HOXD3	2	176738131	176738179	ag_LACat|INSIDE	CpG: 45	-0.3725	0.0051
HOXD3	2	176748122	176748166	ag_LACat|DOWNSTREAM	CpG: 30	-0.3572	0.0028
HOXD3	2	176745511	176745556	ag_LACat|INSIDE		-0.3184	0.0335
HOXD4	2	176723275	176723331	ag_LACat|PROMOTER	CpG: 18	-0.4675	0.0092
HOXD4	2	176723344	176723402	ag_LACat|PROMOTER	CpG: 18	-0.439	0.0087
HOXD9	2	176697550	176697594	ag_LACat|INSIDE	CpG: 21	-0.3484	0.0052
HP1BP3	1	20985284	20985332	ag_LACat|INSIDE	CpG: 156	-0.3496	0.0058
HPCAL1	2	10361635	10361683	ag_LACat|INSIDE	CpG: 161	-0.4568	0.0478
HRH2	5	175018080	175018124	ag_LACat|INSIDE	CpG: 72	-0.2667	0.0436
HRK	12	115801555	115801606	ag_LACat|INSIDE	CpG: 90	-0.2675	0.0448
HRK	12	115803732	115803776	ag_LACat|PROMOTER	CpG: 73	-0.4631	0.0135
HRNBP3	17	74823356	74823405	ag_LACat|INSIDE		-0.367	0.0364
HS1BP3	2	20714684	20714734	ag_LACat|PROMOTER		-0.4112	0.0072
HS3ST1	4	11038642	11038686	ag_LACat|INSIDE	CpG: 19	-0.3955	0.0182
HS3ST1	4	11038436	11038495	ag_LACat|INSIDE		-0.6248	0.009
HS3ST1	4	11038764	11038812	ag_LACat|INSIDE		-0.5588	0.0147
HS3ST3B1	17	14143826	14143877	ag_LACat|PROMOTER	CpG: 48	-0.5801	0.0006
HS3ST3B1	17	14143523	14143567	ag_LACat|PROMOTER	CpG: 48	-0.3868	0.0198
HS3ST4	16	25612015	25612059	ag_LACat|INSIDE	CpG: 134	-0.2574	0.0161
HSD17B7	1	161059021	161059070	ag_LACat|DOWNSTREAM	CpG: 34	-0.3493	0.0469
HSD17B7	1	161059080	161059127	ag_LACat|DOWNSTREAM	CpG: 34	-0.4277	0.0331
HSF4	16	65755339	65755383	ag_LACat|INSIDE	CpG: 294	-0.2666	0.0435
HSPA4	5	132415225	132415276	ag_LACat|PROMOTER	CpG: 112	-0.2571	0.0011
HTR7P	12	13044830	13044874	ag_LACat|INSIDE	CpG: 32	-0.508	0.0123
HTRA1	10	124212029	124212086	ag_LACat|INSIDE	CpG: 197	-0.366	0.0089
HTRA4	8	38951433	38951481	ag_LACat|INSIDE	CpG: 78	-0.3829	0.0013
HYDIN	16	69822146	69822190	ag_LACat|PROMOTER	CpG: 29	-0.3676	0.0007
HYDIN	16	69821870	69821914	ag_LACat|INSIDE	CpG: 29	-0.2854	0.0014
HYDIN	16	69821920	69821964	ag_LACat|INSIDE	CpG: 29	-0.3512	0.0015
HYDIN	16	69822203	69822250	ag_LACat|PROMOTER		-0.2775	0.0226
IAH1	2	9531289	9531333	ag_LACat|PROMOTER		-0.4592	0.0201
ICA1	7	8267495	8267546	ag_LACat|INSIDE		-0.3742	0.0378
ICAM5	19	10260991	10261035	ag_LACat|PROMOTER	CpG: 407	-0.2623	0.0385
ID2	2	8743052	8743096	ag_LACat|DOWNSTREAM	CpG: 133	-0.2709	0.0233
IER2	19	13127725	13127769	ag_LACat|DOWNSTREAM	CpG: 52	-0.2601	0.0275
IFFO2	1	19148921	19148965	ag_LACat|INSIDE		-0.5893	0.0001
IFFO2	1	19148982	19149028	ag_LACat|INSIDE		-0.6409	0.0004
IFI6	1	27859359	27859417	ag_LACat|DOWNSTREAM	CpG: 53	-0.2954	0.037
IFITM4P	6	29828639	29828683	ag_LACat|PROMOTER	CpG: 59	-0.3871	0.0487
IGF1R	15	97213486	97213533	ag_LACat|INSIDE	CpG: 40	-0.4017	0.0263
IGF1R	15	97008064	97008108	ag_LACat|PROMOTER	CpG: 386	-0.3557	0.0012
IGF1R	15	97007975	97008022	ag_LACat|PROMOTER	CpG: 386	-0.8035	0.0017
IGF1R	15	97008755	97008814	ag_LACat|PROMOTER	CpG: 386	-0.3978	0.0188
IGF1R	15	97010302	97010350	ag_LACat|INSIDE	CpG: 386	-0.4744	0.0002
IGF1R	15	97011960	97012019	ag_LACat|INSIDE	CpG: 386	-0.5606	0.0094
IGF2BP2	3	187024527	187024583	ag_LACat|INSIDE	CpG: 270	-0.3457	0.0304
IGFBP2	2	217207028	217207072	ag_LACat|INSIDE	CpG: 104	-0.3201	0.0024
IGFBP2	2	217207101	217207145	ag_LACat|INSIDE		-0.3349	0.0091
IGSF9B	11	133295086	133295130	ag_LACat|INSIDE	CpG: 218	-0.2696	0.016
IHH	2	219631908	219631952	ag_LACat|INSIDE	CpG: 18	-0.3345	0.0006
IHH	2	219633156	219633203	ag_LACat|INSIDE	CpG: 122	-0.2861	0.0346
INA	10	105027788	105027832	ag_LACat|INSIDE	CpG: 174	-0.3442	0.0322
INPP4B	4	143987503	143987547	ag_LACat|PROMOTER	CpG: 121	-0.3446	0.0209
INSM1	20	20292619	20292668	ag_LACat|PROMOTER	CpG: 473	-0.2835	0.0009
INSM1	20	20292554	20292598	ag_LACat|PROMOTER	CpG: 473	-0.2577	0.0008
INSM1	20	20292761	20292805	ag_LACat|PROMOTER	CpG: 473	-0.3093	0.0023
INSM1	20	20292990	20293042	ag_LACat|PROMOTER	CpG: 473	-0.3901	0.0152
INSM1	20	20293342	20293386	ag_LACat|PROMOTER	CpG: 473	-0.3089	0.0423
INSM1	20	20293407	20293451	ag_LACat|PROMOTER	CpG: 473	-0.3589	0.0113
INSM1	20	20293514	20293558	ag_LACat|PROMOTER	CpG: 473	-0.2728	0.0454
INSM1	20	20293567	20293612	ag_LACat|PROMOTER	CpG: 473	-0.2643	0.0422
INSM1	20	20293539	20293587	ag_LACat|PROMOTER	CpG: 473	-0.343	0.0288
INSRR	1	155096027	155096071	ag_LACat|DIVERGENT_PROMOTER	CpG: 166	-0.3083	0.0053
INTS2	17	57359763	57359807	ag_LACat|INSIDE	CpG: 48	-0.2783	0.0424
INTS4L1	7	64238465	64238516	ag_LACat|PROMOTER		-0.2985	0.0476
IRS1	2	227373207	227373259	ag_LACat|PROMOTER		-0.2761	0.0329
IRX1	5	3648374	3648418	ag_LACat|PROMOTER	CpG: 584	-0.2953	0.0288
IRX1	5	3650017	3650076	ag_LACat|INSIDE	CpG: 584	-0.266	0.0251
IRX1	5	3653505	3653549	ag_LACat|INSIDE	CpG: 584	-0.3784	0.0484
IRX1	5	3654466	3654525	ag_LACat|INSIDE	CpG: 584	-0.4954	0.0159
IRX1	5	3654936	3654995	ag_LACat|DOWNSTREAM	CpG: 584	-0.3708	0.0242
IRX1	5	3654863	3654922	ag_LACat|DOWNSTREAM	CpG: 584	-0.3072	0.016
IRX3	16	52878941	52878994	ag_LACat|PROMOTER	CpG: 614	-0.5411	0.0117
IRX3	16	52879830	52879882	ag_LACat|PROMOTER	CpG: 614	-0.3965	0.0286
IRX3	16	52879918	52879974	ag_LACat|PROMOTER	CpG: 614	-0.404	0.011
IRX4	5	1929343	1929391	ag_LACat|DOWNSTREAM	CpG: 306	-0.2508	0.0064
IRX5	16	53525157	53525201	ag_LACat|INSIDE	CpG: 453	-0.3656	0.0484
IRX5	16	53528873	53528918	ag_LACat|DOWNSTREAM	CpG: 179	-0.2889	0.0493
IRX6	16	53922990	53923034	ag_LACat|DOWNSTREAM		-0.4776	0.0126
IRX6	16	53923041	53923086	ag_LACat|DOWNSTREAM		-0.4334	0.0329
ISG15	1	938555	938602	ag_LACat|PROMOTER	CpG: 19	-0.5037	0.0143
ISL1	5	50708890	50708938	ag_LACat|PROMOTER		-0.3423	0.0427
ISL1	5	50713541	50713600	ag_LACat|PROMOTER		-0.3995	0.0241
ISL2	15	74417972	74418016	ag_LACat|INSIDE	CpG: 94	-0.3704	0.0224
ISL2	15	74421691	74421748	ag_LACat|INSIDE	CpG: 263	-0.2572	0.0352
ISL2	15	74421318	74421377	ag_LACat|INSIDE	CpG: 263	-0.3543	0.0153
ISL2	15	74417025	74417081	ag_LACat|INSIDE		-0.5355	0.0088
ISLR2	15	72214754	72214798	ag_LACat|INSIDE	CpG: 286	-0.388	0.0033
ISLR2	15	72216150	72216205	ag_LACat|INSIDE		-0.6738	0
ITGA3	17	45487977	45488021	ag_LACat|PROMOTER	CpG: 107	-0.3151	0.0141
IVNS1ABP	1	183551881	183551937	ag_LACat|INSIDE		-0.3688	0.0284
J05500:479	14	64415807	64415852	ag_LACat|INSIDE		-0.3718	0.0322
JAG1	20	10601485	10601532	ag_LACat|INSIDE	CpG: 255	-0.4085	0.037
JAG1	20	10601671	10601715	ag_LACat|INSIDE	CpG: 255	-0.3155	0.0313
JAG1	20	10601242	10601289	ag_LACat|INSIDE	CpG: 255	-0.4111	0.0282
JAG1	20	10601598	10601642	ag_LACat|INSIDE	CpG: 255	-0.3551	0.0091
JMJD5	16	27122667	27122711	ag_LACat|PROMOTER	CpG: 82	-0.3274	0.0442
JUB	14	22520031	22520075	ag_LACat|PROMOTER	CpG: 199	-0.3594	0.0057
JUB	14	22520170	22520214	ag_LACat|PROMOTER	CpG: 199	-0.2605	0.014
JUB	14	22521841	22521886	ag_LACat|PROMOTER	CpG: 199	-0.2782	0.0209
JUB	14	22520092	22520145	ag_LACat|PROMOTER	CpG: 199	-0.4921	0.0109
JUB	14	22521969	22522013	ag_LACat|PROMOTER	CpG: 199	-0.2956	0.0059
JUN	1	59020337	59020385	ag_LACat|INSIDE	CpG: 295	-0.3655	0.0104
JUP	17	37196477	37196521	ag_LACat|PROMOTER	CpG: 86	-0.3717	0.0016
KATNB1	16	56326337	56326381	ag_LACat|PROMOTER	CpG: 21	-0.2635	0.0328
KATNB1	16	56326417	56326462	ag_LACat|PROMOTER	CpG: 21	-0.289	0.0303
KAZALD1	10	102811427	102811471	ag_LACat|INSIDE	CpG: 173	-0.3426	0.0028
KAZALD1	10	102811612	102811657	ag_LACat|INSIDE	CpG: 173	-0.3766	0.0088
KAZALD1	10	102811703	102811747	ag_LACat|INSIDE	CpG: 173	-0.3373	0.024
KAZALD1	10	102812034	102812078	ag_LACat|INSIDE	CpG: 173	-0.283	0.019
KCNA1	12	4889107	4889153	ag_LACat|PROMOTER	CpG: 202	-0.5179	0.0411
KCNA1	12	4888931	4888975	ag_LACat|PROMOTER	CpG: 202	-0.4458	0.0096
KCNA1	12	4889012	4889056	ag_LACat|PROMOTER	CpG: 202	-0.5395	0.0086
KCNA1	12	4889544	4889590	ag_LACat|INSIDE	CpG: 202	-0.5147	0.0241
KCNA1	12	4889686	4889730	ag_LACat|INSIDE	CpG: 202	-0.474	0.037
KCNC2	12	73889359	73889403	ag_LACat|INSIDE	CpG: 27	-0.4022	0.0154
KCNC3	19	55528801	55528851	ag_LACat|PROMOTER	CpG: 87	-0.3442	0.0057
KCND3	1	112334858	112334902	ag_LACat|PROMOTER	CpG: 189	-0.3853	0.0028
KCND3	1	112334744	112334788	ag_LACat|PROMOTER	CpG: 189	-0.4103	0.0056
KCND3	1	112333129	112333173	ag_LACat|INSIDE	CpG: 189	-0.2881	0.0249
KCNG1	20	49073473	49073517	ag_LACat|PROMOTER	CpG: 140	-0.2768	0.049
KCNH1	1	209373752	209373796	ag_LACat|INSIDE	CpG: 92	-0.315	0.0247
KCNH2	7	150306801	150306847	ag_LACat|PROMOTER		-0.3938	0.011
KCNH7	2	163403379	163403431	ag_LACat|INSIDE		-0.332	0.0071
KCNIP2	10	103591005	103591049	ag_LACat|PROMOTER		-0.6149	0.0002
KCNIP2	10	103591098	103591142	ag_LACat|PROMOTER		-0.5682	0.0003
KCNIP2	10	103591236	103591288	ag_LACat|PROMOTER		-0.51	0.0004
KCNIP3	2	95375013	95375057	ag_LACat|PROMOTER	CpG: 190	-0.5743	0.0392
KCNJ2	17	65676583	65676628	ag_LACat|PROMOTER	CpG: 80	-1.0739	0.0001
KCNJ2	17	65676630	65676674	ag_LACat|PROMOTER	CpG: 80	-0.5239	0.0195
KCNJ2	17	65676434	65676493	ag_LACat|PROMOTER		-0.7323	0.004
KCNJ2	17	65677329	65677382	ag_LACat|INSIDE		-0.7292	0.0004
KCNJ5	11	128266067	128266115	ag_LACat|PROMOTER	CpG: 77	-0.3895	0.0211
KCNK1	1	231816073	231816117	ag_LACat|PROMOTER	CpG: 71	-0.3219	0.0444
KCNK1	1	231816298	231816356	ag_LACat|PROMOTER	CpG: 71	-0.2733	0.0308
KCP	7	128338194	128338242	ag_LACat|PROMOTER		-0.2733	0.0166
KCTD15	19	38980177	38980221	ag_LACat|INSIDE	CpG: 269	-0.3512	0.0023
KDM5B	1	201043901	201043945	ag_LACat|INSIDE	CpG: 151	-0.3002	0.0295
KIAA0664	17	2562126	2562174	ag_LACat|PROMOTER	CpG: 142	-0.393	0.0233
KIAA1143	3	44777958	44778002	ag_LACat|INSIDE	CpG: 69	-0.2535	0.0296
KIAA1199	15	78859372	78859416	ag_LACat|INSIDE	CpG: 157	-0.5825	0
KIAA1199	15	78859310	78859354	ag_LACat|INSIDE	CpG: 157	-0.6004	0
KIAA1199	15	78859216	78859265	ag_LACat|INSIDE	CpG: 157	-0.3774	0
KIAA1199	15	78859633	78859678	ag_LACat|INSIDE	CpG: 157	-0.591	0.0002
KIAA1199	15	78858859	78858903	ag_LACat|INSIDE	CpG: 157	-0.2687	0.0352
KIAA1305	14	23938440	23938484	ag_LACat|INSIDE		-0.5445	0.0304
KIAA1409	14	92966928	92966976	ag_LACat|INSIDE	CpG: 56	-0.3868	0.0215
KIAA1432	9	5619775	5619825	ag_LACat|INSIDE		-0.3913	0.0221
KIAA1529	9	99040180	99040229	ag_LACat|PROMOTER		-0.3206	0.0322
KIAA1614	1	179147905	179147949	ag_LACat|PROMOTER	CpG: 138	-0.2537	0.0353
KIAA2013	1	11908465	11908509	ag_LACat|INSIDE	CpG: 84	-0.2543	0.0107
KIF19	17	69834095	69834139	ag_LACat|INSIDE		-0.4066	0.0027
KIF26B	1	243385321	243385373	ag_LACat|INSIDE	CpG: 324	-0.3681	0.0458
KIF26B	1	243385698	243385742	ag_LACat|INSIDE	CpG: 324	-0.4048	0.0301
KIF26B	1	243385764	243385811	ag_LACat|INSIDE	CpG: 324	-0.3664	0.0312
KIF5A	12	56230383	56230427	ag_LACat|INSIDE		-0.2961	0.0071
KITLG	12	87498230	87498274	ag_LACat|INSIDE	CpG: 104	-0.3512	0.0268
KLF11	2	10100230	10100280	ag_LACat|PROMOTER	CpG: 183	-0.4805	0.0051
KLF11	2	10100290	10100334	ag_LACat|PROMOTER	CpG: 183	-0.3227	0.0288
KLF15	3	127558242	127558286	ag_LACat|INSIDE	CpG: 186	-0.3328	0.0147
KLF4	9	109291096	109291140	ag_LACat|INSIDE	CpG: 304	-0.3283	0.0361
KLHDC3	6	43089869	43089913	ag_LACat|DIVERGENT_PROMOTER	CpG: 59	-0.3384	0.0391
KLHDC8A	1	203579790	203579834	ag_LACat|INSIDE	CpG: 111	-0.4119	0.0389
KLHL11	17	37275439	37275483	ag_LACat|PROMOTER	CpG: 93	-0.2586	0.0447
KLHL21	1	6584532	6584576	ag_LACat|INSIDE	CpG: 224	-0.2739	0.0461
KLHL21	1	6586357	6586404	ag_LACat|DIVERGENT_PROMOTER	CpG: 224	-0.3956	0.0242
KLHL35	11	74819526	74819578	ag_LACat|PROMOTER		-0.3542	0.0334
KLHL9	9	21325054	21325111	ag_LACat|INSIDE		-0.4964	0.0382
KREMEN1	22	27800109	27800153	ag_LACat|INSIDE	CpG: 137	-0.3758	0.0083
KREMEN1	22	27800156	27800200	ag_LACat|INSIDE	CpG: 137	-0.4256	0.013
KREMEN1	22	27800241	27800285	ag_LACat|INSIDE		-0.2666	0.0029
LAMB1	7	107429284	107429328	ag_LACat|INSIDE	CpG: 183	-0.4493	0.0017
LAMB1	7	107429725	107429769	ag_LACat|INSIDE	CpG: 183	-0.4723	0.0027
LAMB1	7	107429343	107429387	ag_LACat|INSIDE	CpG: 183	-0.3973	0.0032
LAMB1	7	107429515	107429567	ag_LACat|INSIDE	CpG: 183	-0.5061	0.0041
LAMB1	7	107429599	107429643	ag_LACat|INSIDE	CpG: 183	-0.3529	0.0095
LAPTM4A	2	20114898	20114942	ag_LACat|INSIDE	CpG: 64	-0.2722	0.0289
LASS6	2	169021337	169021382	ag_LACat|INSIDE	CpG: 98	-0.871	0.0001
LAYN	11	110916354	110916403	ag_LACat|PROMOTER	CpG: 110	-0.2886	0.0397
LAYN	11	110917388	110917434	ag_LACat|INSIDE	CpG: 110	-0.4015	0.0203
LAYN	11	110917586	110917630	ag_LACat|INSIDE		-0.2581	0.0308
LBX1	10	102978972	102979027	ag_LACat|PROMOTER	CpG: 403	-0.3004	0.0457
LBX1	10	102976260	102976304	ag_LACat|DOWNSTREAM	CpG: 403	-0.4358	0.0116
LBX1	10	102986143	102986200	ag_LACat|PROMOTER	CpG: 40	-0.3939	0.0439
LBXCOR1	15	65913092	65913136	ag_LACat|INSIDE	CpG: 43	-0.2814	0.0069
LBXCOR1	15	65913300	65913344	ag_LACat|DOWNSTREAM	CpG: 43	-0.3789	0.002
LBXCOR1	15	65899335	65899379	ag_LACat|PROMOTER		-0.3073	0.0223
LBXCOR1	15	65913007	65913051	ag_LACat|INSIDE		-0.5583	0.0372
LCLAT1	2	30523441	30523491	ag_LACat|PROMOTER		-0.2792	0.0296
LDOC1L	22	43272353	43272402	ag_LACat|INSIDE	CpG: 117	-0.3643	0.0367
LEPREL1	3	191320721	191320765	ag_LACat|INSIDE		-0.2714	0.0001
LGALS7	19	43953438	43953482	ag_LACat|INSIDE	CpG: 161	-0.2506	0.0245
LGALS7	19	43953082	43953126	ag_LACat|DOWNSTREAM	CpG: 161	-0.4082	0.0294
LGALS7	19	43953216	43953260	ag_LACat|DOWNSTREAM	CpG: 161	-0.3561	0.0076
LHFPL2	5	77841450	77841496	ag_LACat|INSIDE		-0.2959	0.0324
LHX1	17	32367768	32367812	ag_LACat|PROMOTER	CpG: 597	-0.3372	0.0273
LHX1	17	32367164	32367208	ag_LACat|PROMOTER	CpG: 597	-0.5194	0.0369
LHX1	17	32367235	32367279	ag_LACat|PROMOTER	CpG: 597	-0.3156	0.003
LHX1	17	32367419	32367476	ag_LACat|PROMOTER	CpG: 597	-0.3989	0.0092
LHX1	17	32371167	32371211	ag_LACat|INSIDE	CpG: 597	-0.304	0.0221
LHX1	17	32363515	32363572	ag_LACat|PROMOTER	CpG: 23	-0.2688	0.0474
LHX2	9	125815863	125815907	ag_LACat|INSIDE	CpG: 496	-0.268	0.0422
LHX2	9	125816184	125816228	ag_LACat|INSIDE	CpG: 496	-0.2955	0.0314
LHX2	9	125811772	125811820	ag_LACat|PROMOTER	CpG: 121	-0.2759	0.0443
LHX4	1	178467776	178467829	ag_LACat|INSIDE	CpG: 459	-0.7056	0.0243
LHX4	1	178466708	178466752	ag_LACat|INSIDE	CpG: 459	-0.63	0.0387
LHX5	12	112386785	112386829	ag_LACat|INSIDE	CpG: 380	-0.3095	0.046
LHX5	12	112394614	112394660	ag_LACat|PROMOTER	CpG: 137	-0.2503	0.0445
LHX6	9	124029663	124029718	ag_LACat|INSIDE	CpG: 256	-0.3297	0.0246
LHX8	1	75373940	75373997	ag_LACat|INSIDE	CpG: 55	-0.5104	0.0075
LHX9	1	196148862	196148919	ag_LACat|PROMOTER		-0.3901	0.023
LHX9	1	196149170	196149216	ag_LACat|PROMOTER		-0.4304	0.0141
LHX9	1	196148796	196148840	ag_LACat|PROMOTER		-0.2851	0.0038
LHX9	1	196148950	196149005	ag_LACat|PROMOTER		-0.3998	0.0187
LHX9	1	196149059	196149103	ag_LACat|PROMOTER		-0.2588	0.0253
LHX9	1	196154693	196154744	ag_LACat|INSIDE		-0.498	0.0166
LIMCH1	4	41058086	41058130	ag_LACat|INSIDE	CpG: 143	-0.3299	0.0232
LIMCH1	4	41341359	41341409	ag_LACat|INSIDE		-0.3419	0.0034
LIN28	1	26610220	26610264	ag_LACat|INSIDE	CpG: 72	-0.388	0.0052
LIN28	1	26610638	26610683	ag_LACat|INSIDE	CpG: 72	-0.3485	0.0261
LIN28	1	26610151	26610196	ag_LACat|INSIDE	CpG: 72	-0.3327	0.0047
LIN28B	6	105507584	105507636	ag_LACat|PROMOTER	CpG: 29	-0.3153	0.0355
LMAN2	5	176691690	176691734	ag_LACat|INSIDE	CpG: 26	-0.3572	0.0009
LMF1	16	886425	886484	ag_LACat|INSIDE		-0.2996	0.0316
LMO3	12	16649914	16649970	ag_LACat|INSIDE		-0.4821	0.0371
LMO3	12	16650036	16650095	ag_LACat|INSIDE		-0.3002	0.0456
LMX1A	1	163471782	163471826	ag_LACat|INSIDE	CpG: 77	-0.4007	0.0023
LMX1A	1	163471108	163471152	ag_LACat|INSIDE	CpG: 77	-0.5333	0.015
LMX1A	1	163471200	163471244	ag_LACat|INSIDE	CpG: 77	-0.5054	0.0395
LMX1A	1	163471366	163471416	ag_LACat|INSIDE	CpG: 77	-0.3483	0.0265
LMX1A	1	163471669	163471717	ag_LACat|INSIDE	CpG: 77	-0.488	0.0162
LMX1A	1	163471942	163471988	ag_LACat|INSIDE	CpG: 77	-0.7017	0.0041
LMX1A	1	163472002	163472046	ag_LACat|INSIDE	CpG: 77	-0.3522	0.0043
LMX1A	1	163471081	163471125	ag_LACat|INSIDE	CpG: 77	-0.5452	0.0134
LMX1A	1	163471178	163471222	ag_LACat|INSIDE	CpG: 77	-0.4894	0.0333
LMX1A	1	163588852	163588896	ag_LACat|INSIDE	CpG: 49	-0.3307	0.0051
LMX1A	1	163588930	163588980	ag_LACat|INSIDE	CpG: 49	-0.3419	0.0273
LMX1A	1	163590167	163590226	ag_LACat|INSIDE	CpG: 29	-0.3826	0.0159
LMX1A	1	163472134	163472180	ag_LACat|INSIDE		-0.5124	0.0147
LMX1B	9	128414226	128414276	ag_LACat|PROMOTER	CpG: 394	-0.3516	0.0298
LMX1B	9	128415057	128415101	ag_LACat|PROMOTER	CpG: 394	-0.315	0.0158
LMX1B	9	128415922	128415966	ag_LACat|PROMOTER	CpG: 394	-0.2511	0.0234
LMX1B	9	128426208	128426252	ag_LACat|INSIDE	CpG: 214	-0.3134	0.0159
LMX1B	9	128426533	128426587	ag_LACat|INSIDE	CpG: 214	-0.3011	0.013
LMX1B	9	128427631	128427675	ag_LACat|INSIDE	CpG: 214	-0.3185	0.0399
LMX1B	9	128427720	128427764	ag_LACat|INSIDE	CpG: 214	-0.2518	0.0427
LMX1B	9	128420628	128420683	ag_LACat|INSIDE		-0.6167	0.0019
LMX1B	9	128420771	128420826	ag_LACat|INSIDE		-0.8931	0.0164
LMX1B	9	128420837	128420882	ag_LACat|INSIDE		-0.7131	0.0138
LMX1B	9	128420908	128420961	ag_LACat|INSIDE		-0.641	0.0091
LMX1B	9	128467647	128467691	ag_LACat|INSIDE		-0.5495	0.0051
LPAR3	1	85130899	85130948	ag_LACat|INSIDE	CpG: 89	-0.4859	0.0126
LPAR3	1	85131080	85131124	ag_LACat|INSIDE	CpG: 89	-0.314	0.0231
LRAT	4	155881898	155881952	ag_LACat|PROMOTER		-0.3895	0.0145
LRFN2	6	40663166	40663210	ag_LACat|PROMOTER	CpG: 133	-0.2642	0.0132
LRFN5	14	41145551	41145595	ag_LACat|PROMOTER		-0.473	0.0014
LRP12	8	105670096	105670140	ag_LACat|INSIDE	CpG: 113	-0.433	0.0076
LRP12	8	105669535	105669591	ag_LACat|INSIDE		-0.2598	0.0476
LRP6	12	12311720	12311768	ag_LACat|PROMOTER	CpG: 95	-0.3184	0.0257
LRPPRC	2	44076778	44076837	ag_LACat|PROMOTER	CpG: 80	-0.683	0.0392
LRRC1	6	53768950	53769007	ag_LACat|INSIDE		-0.4133	0.0188
LRRC2	3	46582814	46582873	ag_LACat|INSIDE		-0.4399	0.0046
LRRC3B	3	26639808	26639857	ag_LACat|INSIDE		-0.2896	0.0121
LRRC3B	3	26640884	26640928	ag_LACat|INSIDE		-0.2697	0.0357
LRRN1	3	3816762	3816806	ag_LACat|INSIDE	CpG: 197	-0.4337	0
LRRN1	3	3817551	3817595	ag_LACat|INSIDE	CpG: 197	-0.2705	0.0011
LRRN1	3	3817865	3817919	ag_LACat|INSIDE		-0.3618	0.0001
LRRTM1	2	80383424	80383468	ag_LACat|INSIDE	CpG: 101	-0.2959	0.0148
LRRTM1	2	80383533	80383577	ag_LACat|INSIDE	CpG: 101	-0.3057	0.0205
LRRTM1	2	80383644	80383688	ag_LACat|INSIDE	CpG: 101	-0.274	0.0346
LTK	15	39592817	39592861	ag_LACat|INSIDE	CpG: 179	-0.3873	0.0473
LTK	15	39592767	39592811	ag_LACat|INSIDE	CpG: 179	-0.3182	0.0483
LUC7L	16	221365	221419	ag_LACat|DIVERGENT_PROMOTER		-0.2708	0.0225
LUC7L2	7	138694726	138694770	ag_LACat|PROMOTER	CpG: 160	-0.2814	0.0218
LY6G5C	6	31758967	31759011	ag_LACat|PROMOTER	CpG: 46	-0.3164	0.0326
LYSMD4	15	98090405	98090454	ag_LACat|INSIDE	CpG: 84	-0.4809	0.0255
LZTFL1	3	45858649	45858701	ag_LACat|PROMOTER	CpG: 50	-0.366	0.0141
MAFA	8	144580675	144580725	ag_LACat|DOWNSTREAM		-0.2554	0.0108
MAFA	8	144581303	144581348	ag_LACat|DOWNSTREAM		-0.3727	0.0048
MAFA	8	144581411	144581470	ag_LACat|DOWNSTREAM		-0.4283	0.0252
MALAT1	11	65022948	65023007	ag_LACat|INSIDE		-0.5131	0.0145
MAN2A1	5	109053311	109053355	ag_LACat|INSIDE	CpG: 178	-0.2738	0.0437
MAP6	11	75057087	75057142	ag_LACat|INSIDE	CpG: 152	-0.3476	0.0443
MAP7	6	136912487	136912543	ag_LACat|INSIDE	CpG: 141	-0.5946	0.0347
MARK3	14	102922073	102922130	ag_LACat|INSIDE	CpG: 144	-0.3715	0.0304
MARVELD2	5	68747253	68747303	ag_LACat|INSIDE	CpG: 76	-0.39	0.0489
MAST4	5	65928858	65928910	ag_LACat|INSIDE	CpG: 147	-0.3648	0.0415
MCEE	2	71210600	71210644	ag_LACat|INSIDE		-0.3042	0.0442
MDFIC	7	114350054	114350107	ag_LACat|INSIDE	CpG: 96	-0.4831	0.0407
MDS1	3	170862089	170862133	ag_LACat|INSIDE	CpG: 144	-0.5757	0.0015
MDS1	3	170862219	170862266	ag_LACat|INSIDE	CpG: 144	-0.4364	0.0129
MDS1	3	170862319	170862377	ag_LACat|INSIDE	CpG: 144	-0.6513	0.0033
MED13L	12	115198546	115198605	ag_LACat|INSIDE		-0.4161	0.0276
MEGF10	5	126654623	126654668	ag_LACat|INSIDE	CpG: 63	-0.3563	0.0095
MEGF8	19	47521996	47522043	ag_LACat|INSIDE	CpG: 70	-0.3182	0.0148
MEIS1	2	66526972	66527021	ag_LACat|INSIDE	CpG: 91	-0.2574	0.0306
MEIS1	2	66656610	66656663	ag_LACat|DOWNSTREAM	CpG: 129	-0.3447	0.0282
MEIS1	2	66506439	66506483	ag_LACat|PROMOTER	CpG: 116	-0.3981	0.0137
MEIS1	2	66506511	66506555	ag_LACat|PROMOTER	CpG: 116	-0.2635	0.0057
MEIS1	2	66507317	66507361	ag_LACat|PROMOTER	CpG: 116	-0.2529	0.0275
MEIS1	2	66507641	66507685	ag_LACat|PROMOTER	CpG: 116	-0.3022	0.0272
MEIS1	2	66506899	66506948	ag_LACat|PROMOTER	CpG: 116	-0.3458	0.0338
MEIS1	2	66507238	66507282	ag_LACat|PROMOTER	CpG: 116	-0.3087	0.0078
MEIS1	2	66507718	66507777	ag_LACat|PROMOTER	CpG: 116	-0.3361	0.0123
MEIS1	2	66506295	66506354	ag_LACat|PROMOTER	CpG: 116	-0.4848	0.0226
MEIS1	2	66506774	66506818	ag_LACat|PROMOTER	CpG: 116	-0.2938	0.0463
MEIS2	15	35177455	35177499	ag_LACat|INSIDE	CpG: 27	-0.2736	0.004
MEN1	11	64334830	64334874	ag_LACat|PROMOTER	CpG: 90	-0.2553	0.0302
MEOX2	7	15693230	15693289	ag_LACat|PROMOTER		-0.2704	0.0208
MEOX2	7	15693422	15693466	ag_LACat|PROMOTER		-0.4176	0.0105
MEOX2	7	15693179	15693227	ag_LACat|PROMOTER		-0.2671	0.0056
MEST	7	129913747	129913791	ag_LACat|INSIDE	CpG: 66	-0.421	0.0001
MEST	7	129913876	129913920	ag_LACat|INSIDE	CpG: 66	-0.3004	0.0012
MEST	7	129913432	129913479	ag_LACat|INSIDE	CpG: 66	-0.3432	0.035
MFAP3L	4	171184525	171184569	ag_LACat|PROMOTER		-0.372	0.0037
MFSD2	1	40193053	40193097	ag_LACat|PROMOTER	CpG: 80	-0.2978	0.0082
MGAT5B	17	72376091	72376135	ag_LACat|PROMOTER	CpG: 218	-0.2555	0.0172
MGC12982	1	47672577	47672631	ag_LACat|INSIDE	CpG: 54	-0.3944	0.0073
MGC12982	1	47672909	47672967	ag_LACat|DIVERGENT_PROMOTER	CpG: 54	-0.2733	0.0239
MGC12982	1	47671905	47671953	ag_LACat|INSIDE	CpG: 20	-0.422	0.0049
MGC12982	1	47672191	47672235	ag_LACat|INSIDE		-0.3885	0.015
MGC42105	5	43228811	43228856	ag_LACat|INSIDE	CpG: 90	-0.3424	0.0085
MGC42105	5	43227686	43227730	ag_LACat|PROMOTER		-0.298	0.0093
MICAL1	6	109882806	109882853	ag_LACat|INSIDE		-0.3275	0.0112
MICAL2	11	12088428	12088472	ag_LACat|PROMOTER	CpG: 119	-0.5376	0.0018
MICAL2	11	12089130	12089174	ag_LACat|INSIDE	CpG: 119	-0.6996	0.0001
MICAL2	11	12089204	12089248	ag_LACat|INSIDE	CpG: 119	-0.3316	0.0011
MICAL2	11	12088294	12088338	ag_LACat|PROMOTER		-0.4891	0.0023
MKX	10	28074087	28074133	ag_LACat|INSIDE	CpG: 398	-0.3308	0.0209
MKX	10	28074225	28074269	ag_LACat|INSIDE	CpG: 398	-0.417	0.0222
MKX	10	28074332	28074376	ag_LACat|INSIDE	CpG: 398	-0.3004	0.0138
MKX	10	28070670	28070726	ag_LACat|INSIDE	CpG: 398	-0.4142	0.0489
MKX	10	28075219	28075266	ag_LACat|PROMOTER		-0.36	0.0216
MKX	10	28075517	28075565	ag_LACat|PROMOTER		-0.4951	0.0117
MLLT3	9	20610705	20610749	ag_LACat|INSIDE	CpG: 107	-0.4909	0.0346
MLLT3	9	20610893	20610945	ag_LACat|INSIDE	CpG: 107	-0.5961	0.0324
MLLT3	9	20611405	20611453	ag_LACat|INSIDE	CpG: 107	-0.5368	0.0155
MLPH	2	238060280	238060324	ag_LACat|PROMOTER	CpG: 104	-0.3398	0.0051
MLXIP	12	121001430	121001474	ag_LACat|INSIDE	CpG: 90	-0.2826	0.0245
MMP14	14	22376111	22376161	ag_LACat|INSIDE	CpG: 100	-0.8282	0
MMP14	14	22376202	22376252	ag_LACat|INSIDE	CpG: 100	-0.7712	0
MMP14	14	22376292	22376336	ag_LACat|INSIDE	CpG: 100	-0.4016	0.0002
MMP14	14	22376355	22376399	ag_LACat|INSIDE	CpG: 100	-0.4414	0.002
MMP14	14	22376033	22376077	ag_LACat|INSIDE	CpG: 100	-0.3215	0.0022
MMP14	14	22375666	22375716	ag_LACat|INSIDE		-0.4816	0.0002
MMP17	12	130880660	130880704	ag_LACat|INSIDE	CpG: 282	-0.3371	0.0263
MNX1	7	156494123	156494173	ag_LACat|INSIDE		-0.6107	0.0085
MOCOS	18	32021823	32021867	ag_LACat|INSIDE	CpG: 141	-0.2884	0.0489
MOS	8	57188426	57188480	ag_LACat|INSIDE	CpG: 75	-0.3566	0.038
MOSC2	1	218988841	218988887	ag_LACat|INSIDE		-0.6147	0.0026
MPHOSPH10	2	71211194	71211238	ag_LACat|INSIDE	CpG: 75	-0.3017	0.021
MREG	2	216586515	216586563	ag_LACat|INSIDE	CpG: 60	-0.2691	0.0095
MRPL35	2	86279987	86280046	ag_LACat|DIVERGENT_PROMOTER		-0.41	0.0438
MSI2	17	52838552	52838601	ag_LACat|INSIDE		-0.2926	0.048
MSL3L2	2	234441601	234441645	ag_LACat|INSIDE	CpG: 39	-0.4982	0.0195
MT1A	16	55229479	55229523	ag_LACat|PROMOTER	CpG: 58	-0.3631	0.0106
MT1A	16	55229660	55229704	ag_LACat|PROMOTER	CpG: 58	-0.2691	0.0041
MT1A	16	55229735	55229779	ag_LACat|PROMOTER	CpG: 58	-0.2689	0.0077
MT1M	16	55223561	55223605	ag_LACat|PROMOTER	CpG: 68	-0.3494	0.0006
MT1M	16	55223464	55223508	ag_LACat|PROMOTER	CpG: 68	-0.2921	0.0008
MTERF	7	91348190	91348235	ag_LACat|PROMOTER	CpG: 35	-0.4651	0.0323
MYF6	12	79626777	79626822	ag_LACat|INSIDE	CpG: 50	-0.3957	0.0127
MYF6	12	79626625	79626669	ag_LACat|INSIDE	CpG: 50	-0.3076	0.0183
MYF6	12	79626854	79626898	ag_LACat|INSIDE		-0.3786	0.0039
MYH10	17	8473645	8473691	ag_LACat|INSIDE		-0.5932	0.0013
MYLK	3	125086041	125086085	ag_LACat|PROMOTER	CpG: 68	-0.6386	0.0001
MYLK	3	125086115	125086159	ag_LACat|PROMOTER	CpG: 68	-0.2852	0.0171
MYLK	3	125085466	125085510	ag_LACat|INSIDE	CpG: 68	-0.6904	0.001
MYLK	3	125085339	125085383	ag_LACat|INSIDE	CpG: 68	-0.4668	0.0032
MYO5B	18	45973902	45973946	ag_LACat|INSIDE	CpG: 170	-0.2973	0.0246
MYO5B	18	45973807	45973855	ag_LACat|INSIDE		-0.3801	0.0107
MYOCD	17	12509505	12509549	ag_LACat|PROMOTER	CpG: 70	-0.3215	0.0354
N4BP2	4	39734560	39734604	ag_LACat|PROMOTER	CpG: 179	-0.262	0.0269
N4BP3	5	177472787	177472831	ag_LACat|PROMOTER	CpG: 123	-0.2672	0.0279
NAB2	12	55768161	55768207	ag_LACat|DIVERGENT_PROMOTER	CpG: 177	-0.336	0.0087
NADSYN1	11	70890093	70890137	ag_LACat|INSIDE		-0.289	0.0235
NAGS	17	39437516	39437560	ag_LACat|DIVERGENT_PROMOTER	CpG: 215	-0.3143	0.0085
NAT15	16	3433577	3433627	ag_LACat|DIVERGENT_PROMOTER		-0.2654	0.0337
NBEA	13	34942990	34943049	ag_LACat|INSIDE	CpG: 54	-0.438	0.0259
NCALD	8	103205046	103205090	ag_LACat|INSIDE	CpG: 79	-0.3806	0.0099
NCF1C	7	74211667	74211711	ag_LACat|INSIDE	CpG: 116	-0.3028	0.0453
NCOR2	12	123439961	123440009	ag_LACat|INSIDE	CpG: 66	-0.3871	0.0072
NCOR2	12	123556869	123556913	ag_LACat|INSIDE		-0.2544	0.0034
NCRNA00115	1	752536	752580	ag_LACat|INSIDE	CpG: 115	-0.4212	0.0178
NDRG1	8	134378228	134378272	ag_LACat|INSIDE	CpG: 149	-0.3616	0.01
NDRG4	16	57054683	57054730	ag_LACat|PROMOTER	CpG: 186	-0.3372	0.0375
NDUFA4L2	12	55919000	55919044	ag_LACat|INSIDE	CpG: 185	-0.3502	0.0338
NEK7	1	196393331	196393375	ag_LACat|INSIDE	CpG: 106	-0.5013	0.0081
NETO1	18	68685093	68685137	ag_LACat|PROMOTER	CpG: 246	-0.5255	0
NETO1	18	68684950	68684995	ag_LACat|PROMOTER	CpG: 246	-0.4659	0
NETO1	18	68684906	68684952	ag_LACat|PROMOTER	CpG: 246	-0.2952	0.0005
NETO1	18	68685234	68685278	ag_LACat|PROMOTER	CpG: 246	-0.4278	0.0108
NETO1	18	68685584	68685631	ag_LACat|PROMOTER	CpG: 246	-0.3481	0.0323
NETO1	18	68687746	68687790	ag_LACat|PROMOTER	CpG: 246	-0.2686	0.003
NETO1	18	68687058	68687108	ag_LACat|PROMOTER	CpG: 246	-0.389	0.0081
NEUROD2	17	35006754	35006798	ag_LACat|DOWNSTREAM	CpG: 38	-0.287	0.0395
NEUROD2	17	35015221	35015268	ag_LACat|INSIDE	CpG: 180	-0.3845	0.0184
NEUROD2	17	35015383	35015427	ag_LACat|INSIDE	CpG: 180	-0.3639	0.0131
NEUROD2	17	35006927	35006974	ag_LACat|DOWNSTREAM		-0.3262	0.0035
NEUROG1	5	134907301	134907345	ag_LACat|PROMOTER	CpG: 46	-0.3791	0.0456
NEUROG2	4	113655712	113655756	ag_LACat|INSIDE	CpG: 170	-0.5578	0.0017
NEUROG3	10	71007999	71008043	ag_LACat|PROMOTER	CpG: 74	-0.3912	0.0305
NEUROG3	10	70999301	70999347	ag_LACat|DOWNSTREAM		-0.4782	0.0019
NEUROG3	10	70999177	70999221	ag_LACat|DOWNSTREAM		-0.3331	0.002
NEUROG3	10	70998910	70998955	ag_LACat|DOWNSTREAM		-0.3745	0.0022
NEUROG3	10	70999112	70999156	ag_LACat|DOWNSTREAM		-0.2893	0.0252
NEUROG3	10	70999230	70999275	ag_LACat|DOWNSTREAM		-0.3263	0.0046
NFATC1	18	75316142	75316193	ag_LACat|INSIDE	CpG: 44	-0.3541	0.0052
NFATC2	20	49612808	49612867	ag_LACat|PROMOTER	CpG: 65	-0.4609	0.0193
NFATC2	20	49612899	49612948	ag_LACat|PROMOTER	CpG: 65	-0.2893	0.0354
NFATC2	20	49542266	49542311	ag_LACat|INSIDE	CpG: 43	-0.3364	0.0046
NFATC2	20	49613089	49613133	ag_LACat|PROMOTER		-0.3669	0.0021
NFIB	9	14303702	14303751	ag_LACat|INSIDE	CpG: 184	-0.4414	0.0137
NFIL3	9	93225922	93225966	ag_LACat|INSIDE	CpG: 161	-0.3301	0.001
NFIX	19	13070548	13070607	ag_LACat|INSIDE	CpG: 182	-0.4785	0.0387
NFIX	19	12970162	12970221	ag_LACat|INSIDE		-0.2804	0.0189
NGFR	17	44930072	44930116	ag_LACat|INSIDE	CpG: 255	-0.3337	0.0028
NID2	14	51604877	51604921	ag_LACat|INSIDE	CpG: 160	-0.3147	0.0403
NINL	20	25513520	25513579	ag_LACat|INSIDE	CpG: 132	-0.8887	0.0007
NINL	20	25513436	25513480	ag_LACat|INSIDE	CpG: 132	-0.8926	0.0009
NIPAL1	4	47713746	47713792	ag_LACat|INSIDE	CpG: 73	-0.4476	0.0109
NIPAL1	4	47713895	47713939	ag_LACat|INSIDE	CpG: 73	-0.3533	0.0171
NKX2-2	20	21433887	21433934	ag_LACat|DOWNSTREAM	CpG: 671	-0.3413	0.0173
NKX2-2	20	21438392	21438439	ag_LACat|DOWNSTREAM	CpG: 671	-0.3837	0.0265
NKX2-2	20	21438487	21438538	ag_LACat|DOWNSTREAM	CpG: 671	-0.4018	0.0088
NKX2-2	20	21438581	21438625	ag_LACat|DOWNSTREAM	CpG: 671	-0.3371	0.0045
NKX2-2	20	21444975	21445034	ag_LACat|PROMOTER		-0.5043	0.0147
NKX2-2	20	21447391	21447439	ag_LACat|PROMOTER		-0.3855	0.043
NKX2-2	20	21445132	21445176	ag_LACat|PROMOTER		-0.4531	0.0186
NKX2-3	10	101283062	101283108	ag_LACat|INSIDE	CpG: 18	-0.3269	0.0089
NKX2-3	10	101283164	101283208	ag_LACat|INSIDE	CpG: 18	-0.4037	0.0049
NKX2-3	10	101280374	101280418	ag_LACat|PROMOTER		-0.5171	0.0012
NKX2-3	10	101279787	101279831	ag_LACat|PROMOTER		-0.3524	0.0027
NKX2-3	10	101279649	101279695	ag_LACat|PROMOTER		-0.2939	0.0054
NKX2-3	10	101279588	101279642	ag_LACat|PROMOTER		-0.2954	0.0095
NKX2-8	14	36123029	36123073	ag_LACat|PROMOTER	CpG: 45	-0.2609	0.0271
NKX3-2	4	13149868	13149924	ag_LACat|DOWNSTREAM		-0.2937	0.0209
NKX3-2	4	13150624	13150668	ag_LACat|DOWNSTREAM		-0.2705	0.0457
NKX6-1	4	85641957	85642001	ag_LACat|PROMOTER	CpG: 22	-0.2831	0.0194
NLGN1	3	174785598	174785644	ag_LACat|INSIDE		-0.3656	0.0333
NLRP14	11	6998398	6998442	ag_LACat|INSIDE	CpG: 66	-0.3737	0.0101
NNAT	20	35583556	35583615	ag_LACat|INSIDE		-0.3628	0.0206
NOG	17	52026980	52027024	ag_LACat|INSIDE	CpG: 155	-0.3466	0.0301
NOL4	18	30058620	30058664	ag_LACat|PROMOTER	CpG: 43	-0.2705	0.0273
NOL4	18	30057175	30057219	ag_LACat|INSIDE	CpG: 116	-0.2833	0.0163
NOTCH1	9	138544635	138544679	ag_LACat|INSIDE		-0.3162	0.008
NOVA1	14	26136079	26136138	ag_LACat|INSIDE		-0.6143	0.0293
NPAS2	2	100802223	100802267	ag_LACat|PROMOTER	CpG: 224	-0.3842	0.0022
NPAS2	2	100803659	100803703	ag_LACat|INSIDE	CpG: 224	-0.264	0.0123
NPAS3	14	32473103	32473147	ag_LACat|PROMOTER	CpG: 145	-0.3028	0.0007
NPAS3	14	32472771	32472822	ag_LACat|PROMOTER	CpG: 145	-0.4485	0.0057
NPAS3	14	32472864	32472908	ag_LACat|PROMOTER	CpG: 145	-0.4945	0.0092
NPAS3	14	32473205	32473251	ag_LACat|PROMOTER	CpG: 145	-0.2785	0.0031
NPAS3	14	32473347	32473391	ag_LACat|PROMOTER	CpG: 145	-0.2963	0.0057
NPAS3	14	32472935	32472990	ag_LACat|PROMOTER	CpG: 145	-0.6669	0.0118
NPBWR1	8	54014557	54014601	ag_LACat|PROMOTER	CpG: 245	-0.4822	0.0214
NPFFR2	4	73116414	73116461	ag_LACat|PROMOTER	CpG: 30	-0.3343	0.0151
NPFFR2	4	73116862	73116918	ag_LACat|PROMOTER		-0.3561	0.0011
NPR3	5	32746284	32746329	ag_LACat|PROMOTER	CpG: 298	-0.3768	0.0411
NPR3	5	32746660	32746709	ag_LACat|PROMOTER	CpG: 298	-0.3442	0.0422
NPR3	5	32749359	32749403	ag_LACat|INSIDE	CpG: 298	-0.3978	0.0132
NPY	7	24291517	24291561	ag_LACat|INSIDE	CpG: 123	-0.2908	0.0272
NR1D2	3	23963047	23963094	ag_LACat|INSIDE		-0.2926	0.0232
NR2C1	12	93991407	93991452	ag_LACat|INSIDE	CpG: 102	-0.3237	0.0356
NR2E1	6	108592513	108592563	ag_LACat|PROMOTER	CpG: 318	-0.3687	0.0265
NR2E1	6	108592435	108592485	ag_LACat|PROMOTER	CpG: 318	-0.3356	0.0068
NR2E1	6	108594943	108594987	ag_LACat|INSIDE	CpG: 318	-0.3618	0.0418
NR2E1	6	108595626	108595677	ag_LACat|INSIDE	CpG: 318	-0.2633	0.006
NR2E1	6	108596428	108596472	ag_LACat|INSIDE	CpG: 318	-0.2523	0.0144
NR2E1	6	108585159	108585209	ag_LACat|PROMOTER		-0.8471	0.0001
NR2E1	6	108592291	108592339	ag_LACat|PROMOTER		-0.3391	0.0068
NR2F1	5	92955068	92955112	ag_LACat|INSIDE	CpG: 19	-0.2988	0.0499
NR2F1	5	92945339	92945383	ag_LACat|INSIDE	CpG: 141	-0.3766	0.0264
NR2F1	5	92955246	92955292	ag_LACat|INSIDE		-0.2742	0.0241
NR2F2	15	94667444	94667500	ag_LACat|PROMOTER	CpG: 145	-0.2653	0.0226
NR2F2	15	94665580	94665632	ag_LACat|PROMOTER		-0.4563	0.0214
NR5A2	1	198271402	198271447	ag_LACat|INSIDE	CpG: 36	-0.2537	0.0098
NRARP	9	139309447	139309494	ag_LACat|DOWNSTREAM	CpG: 164	-0.3031	0.0272
NRF1	7	129038478	129038522	ag_LACat|PROMOTER	CpG: 115	-0.3574	0.0436
NRG2	5	139401645	139401689	ag_LACat|INSIDE		-0.2676	0.0344
NRIP3	11	8982915	8982971	ag_LACat|PROMOTER		-0.4113	0.0378
NRN1	6	5951717	5951769	ag_LACat|INSIDE	CpG: 29	-0.6195	0.0014
NRN1	6	5940176	5940220	ag_LACat|DOWNSTREAM	CpG: 20	-0.444	0.0009
NRN1	6	5940086	5940130	ag_LACat|DOWNSTREAM	CpG: 20	-0.3348	0.0063
NRN1	6	5948358	5948416	ag_LACat|INSIDE	CpG: 190	-0.4444	0.0259
NRN1	6	5947861	5947905	ag_LACat|INSIDE	CpG: 190	-0.3201	0.0163
NRN1	6	5940246	5940294	ag_LACat|DOWNSTREAM		-0.5216	0.0012
NRP1	10	33666003	33666051	ag_LACat|PROMOTER	CpG: 251	-0.4902	0.001
NRP1	10	33665162	33665206	ag_LACat|PROMOTER	CpG: 251	-0.5013	0.002
NRP1	10	33665055	33665099	ag_LACat|PROMOTER	CpG: 251	-0.273	0.0037
NRP1	10	33663489	33663537	ag_LACat|INSIDE	CpG: 251	-0.4924	0
NRP1	10	33663419	33663464	ag_LACat|INSIDE	CpG: 251	-0.6102	0.0001
NTN1	17	9083720	9083765	ag_LACat|INSIDE	CpG: 75	-0.3083	0.005
NTNG2	9	134027833	134027878	ag_LACat|INSIDE	CpG: 177	-0.2835	0.0465
NTRK2	9	86473218	86473270	ag_LACat|PROMOTER	CpG: 206	-0.3359	0.0229
NUCKS1	1	203985919	203985964	ag_LACat|INSIDE	CpG: 90	-0.3233	0.0478
NUDC	1	27121213	27121268	ag_LACat|INSIDE		-0.3522	0.0322
NUDCD3	7	44496998	44497042	ag_LACat|PROMOTER	CpG: 73	-0.3035	0.0294
NUDT16	3	132582982	132583026	ag_LACat|PROMOTER		-0.2939	0.0055
NUP214	9	132990986	132991030	ag_LACat|INSIDE	CpG: 55	-0.2505	0.0199
NVL	1	222584568	222584612	ag_LACat|PROMOTER	CpG: 37	-0.3229	0.0054
NXPH1	7	8449977	8450030	ag_LACat|INSIDE	CpG: 39	-0.2576	0.0497
NXPH4	12	55906437	55906496	ag_LACat|INSIDE		-0.4351	0.0278
OBSCN	1	226530160	226530204	ag_LACat|INSIDE	CpG: 101	-0.3056	0.014
OCA2	15	26014822	26014866	ag_LACat|INSIDE	CpG: 206	-0.2551	0.0198
OCA2	15	26026641	26026685	ag_LACat|PROMOTER	CpG: 146	-0.2847	0.0358
OCA2	15	26026703	26026757	ag_LACat|PROMOTER		-0.7285	0.0331
ODZ4	11	78826032	78826076	ag_LACat|INSIDE	CpG: 300	-0.3069	0.0068
OLFM1	9	137106831	137106875	ag_LACat|PROMOTER		-0.326	0.0491
OLFM2	19	9886061	9886105	ag_LACat|INSIDE	CpG: 149	-0.2915	0.0198
OLFM2	19	9908731	9908775	ag_LACat|PROMOTER		-0.5089	0.0026
OLFM2	19	9908838	9908886	ag_LACat|PROMOTER		-0.4895	0.0055
OLIG2	21	33317267	33317314	ag_LACat|PROMOTER	CpG: 348	-0.4107	0.0002
OLIG2	21	33317948	33317992	ag_LACat|PROMOTER	CpG: 348	-0.3068	0.0169
OLIG2	21	33317520	33317564	ag_LACat|PROMOTER	CpG: 348	-0.2514	0.0108
OLIG2	21	33317843	33317887	ag_LACat|PROMOTER	CpG: 348	-0.2713	0.0139
OLIG2	21	33316913	33316959	ag_LACat|PROMOTER		-0.3389	0.0022
OLIG3	6	137860078	137860122	ag_LACat|PROMOTER	CpG: 96	-0.2529	0.042
OLIG3	6	137858314	137858363	ag_LACat|PROMOTER	CpG: 61	-0.3457	0.034
ONECUT1	15	50870988	50871043	ag_LACat|PROMOTER	CpG: 248	-0.3343	0.0134
ONECUT1	15	50874577	50874621	ag_LACat|PROMOTER	CpG: 24	-0.3555	0.0047
ONECUT3	19	1708594	1708638	ag_LACat|INSIDE	CpG: 75	-0.2602	0.029
OR6S1	14	20170865	20170910	ag_LACat|DOWNSTREAM	CpG: 19	-0.3164	0.0237
OS9	12	56374804	56374853	ag_LACat|INSIDE		-0.4207	0.0346
OSR1	2	19411616	19411663	ag_LACat|DOWNSTREAM	CpG: 66	-0.2888	0.0465
OSR1	2	19419542	19419592	ag_LACat|INSIDE	CpG: 163	-0.4245	0.0019
OSR1	2	19419679	19419732	ag_LACat|INSIDE	CpG: 163	-0.3887	0.012
OSR1	2	19420775	19420819	ag_LACat|INSIDE	CpG: 163	-0.3803	0.0175
OSR1	2	19420952	19421002	ag_LACat|INSIDE	CpG: 163	-0.485	0.0395
OTP	5	76971984	76972028	ag_LACat|PROMOTER	CpG: 65	-0.2899	0.0127
OTP	5	76972061	76972105	ag_LACat|PROMOTER	CpG: 65	-0.2821	0.0089
OTP	5	76972483	76972527	ag_LACat|PROMOTER	CpG: 65	-0.2537	0.0046
OTP	5	76962483	76962527	ag_LACat|INSIDE	CpG: 121	-0.3826	0.0017
OTP	5	76962620	76962667	ag_LACat|INSIDE	CpG: 121	-0.2704	0.006
OTP	5	76968008	76968066	ag_LACat|INSIDE		-0.3249	0.0212
OTUD7B	1	148248228	148248274	ag_LACat|INSIDE		-0.3905	0.0466
OTX1	2	63140311	63140355	ag_LACat|DOWNSTREAM	CpG: 95	-0.299	0.015
OTX1	2	63131527	63131583	ag_LACat|INSIDE	CpG: 354	-0.5084	0.011
OTX1	2	63131998	63132042	ag_LACat|INSIDE	CpG: 354	-0.3457	0.0245
OTX1	2	63132359	63132405	ag_LACat|INSIDE	CpG: 354	-0.3099	0.0379
OTX1	2	63131455	63131510	ag_LACat|INSIDE	CpG: 354	-0.7014	0.0124
OTX1	2	63130018	63130073	ag_LACat|DIVERGENT_PROMOTER	CpG: 354	-0.4754	0.0189
OTX1	2	63138221	63138276	ag_LACat|DOWNSTREAM		-0.4232	0.0288
OTX2	14	56353010	56353068	ag_LACat|PROMOTER		-0.3577	0.0375
OTX2	14	56353426	56353485	ag_LACat|PROMOTER		-0.3732	0.0213
OVOL2	20	17986517	17986569	ag_LACat|PROMOTER	CpG: 147	-0.3352	0.0286
OXTR	3	8785077	8785121	ag_LACat|INSIDE	CpG: 188	-0.3956	0.032
OXTR	3	8785161	8785205	ag_LACat|INSIDE	CpG: 188	-0.4318	0.0339
OXTR	3	8785245	8785289	ag_LACat|INSIDE	CpG: 188	-0.3498	0.0435
OXTR	3	8785745	8785798	ag_LACat|INSIDE	CpG: 188	-0.5378	0.0171
OXTR	3	8785324	8785369	ag_LACat|INSIDE	CpG: 188	-0.3162	0.0421
PA2G4P4	3	158016812	158016857	ag_LACat|DIVERGENT_PROMOTER	CpG: 129	-0.6514	0.0028
PACRGL	4	20311202	20311246	ag_LACat|INSIDE	CpG: 54	-0.2819	0.0463
PALLD	4	169991147	169991204	ag_LACat|INSIDE		-0.2884	0.0302
PALLD	4	169789199	169789253	ag_LACat|INSIDE		-0.503	0.0065
PANX2	22	48950660	48950719	ag_LACat|PROMOTER	CpG: 46	-0.4405	0.0376
PAOX	10	135041771	135041816	ag_LACat|DIVERGENT_PROMOTER	CpG: 161	-0.3006	0.0077
PAPLN	14	72782674	72782733	ag_LACat|INSIDE		-0.3556	0.0102
PAPOLA	14	96038463	96038507	ag_LACat|INSIDE	CpG: 123	-0.3305	0.0219
PAPPA	9	117957365	117957418	ag_LACat|INSIDE		-0.4209	0.0205
PARP3	3	51951227	51951271	ag_LACat|DIVERGENT_PROMOTER	CpG: 80	-0.295	0.0074
PAWR	12	78609325	78609382	ag_LACat|PROMOTER		-0.5684	0.0308
PAX1	20	21637807	21637851	ag_LACat|INSIDE	CpG: 31	-0.324	0.0145
PAX1	20	21637771	21637816	ag_LACat|INSIDE	CpG: 31	-0.2502	0.0447
PAX2	10	102489211	102489255	ag_LACat|PROMOTER	CpG: 83	-0.2644	0.0403
PAX2	10	102492000	102492044	ag_LACat|PROMOTER	CpG: 39	-0.3932	0.0127
PAX2	10	102492259	102492305	ag_LACat|PROMOTER		-0.5973	0.0034
PAX2	10	102492318	102492371	ag_LACat|PROMOTER		-0.3177	0.0491
PAX2	10	102580394	102580445	ag_LACat|DOWNSTREAM		-0.3196	0.0213
PAX6	11	31782594	31782638	ag_LACat|INSIDE	CpG: 81	-0.3441	0.0122
PAX6	11	31782658	31782702	ag_LACat|INSIDE	CpG: 81	-0.3715	0.008
PAX6	11	31782720	31782773	ag_LACat|INSIDE	CpG: 81	-0.4058	0.0125
PAX6	11	31782820	31782868	ag_LACat|INSIDE	CpG: 81	-0.3846	0.0067
PAX6	11	31782918	31782970	ag_LACat|INSIDE	CpG: 81	-0.2665	0.0086
PAX6	11	31782277	31782327	ag_LACat|INSIDE	CpG: 81	-0.4221	0.023
PAX6	11	31782446	31782501	ag_LACat|INSIDE	CpG: 81	-0.4196	0.0229
PAX6	11	31789537	31789587	ag_LACat|PROMOTER	CpG: 464	-0.3151	0.0092
PAX6	11	31789698	31789742	ag_LACat|PROMOTER	CpG: 464	-0.3268	0.0035
PAX6	11	31791230	31791274	ag_LACat|PROMOTER	CpG: 464	-0.2545	0.0313
PAX6	11	31789408	31789454	ag_LACat|INSIDE	CpG: 464	-0.2746	0.0262
PAX6	11	31796404	31796448	ag_LACat|PROMOTER		-0.2973	0.0259
PAX6	11	31796966	31797013	ag_LACat|PROMOTER		-0.4214	0.0198
PAX6	11	31788109	31788153	ag_LACat|INSIDE		-0.3665	0.0224
PAX7	1	18840098	18840156	ag_LACat|INSIDE	CpG: 58	-0.3454	0.0385
PAX7	1	18845571	18845615	ag_LACat|INSIDE	CpG: 35	-0.2526	0.0314
PAX7	1	18831448	18831503	ag_LACat|INSIDE	CpG: 205	-0.4282	0.0269
PAX7	1	18839327	18839379	ag_LACat|INSIDE		-0.3258	0.0453
PAX9	14	36187223	36187267	ag_LACat|PROMOTER	CpG: 129	-0.2676	0.0479
PAX9	14	36187368	36187427	ag_LACat|PROMOTER	CpG: 129	-0.3424	0.0326
PAX9	14	36187519	36187569	ag_LACat|PROMOTER		-0.2757	0.0476
PCBP1	2	70167390	70167448	ag_LACat|PROMOTER	CpG: 186	-0.4809	0.0316
PCBP1	2	70168517	70168561	ag_LACat|INSIDE	CpG: 186	-0.3618	0.0289
PCDH1	5	141238801	141238849	ag_LACat|PROMOTER	CpG: 31	-0.3807	0.0271
PCDH1	5	141209049	141209093	ag_LACat|DOWNSTREAM		-1.0754	0.0001
PCDH10	4	134289144	134289203	ag_LACat|PROMOTER	CpG: 90	-0.39	0.0025
PCDH10	4	134289239	134289284	ag_LACat|PROMOTER	CpG: 90	-0.433	0.0055
PCDH10	4	134288978	134289022	ag_LACat|PROMOTER	CpG: 90	-0.2545	0.0036
PCDH10	4	134289860	134289904	ag_LACat|PROMOTER	CpG: 90	-0.3095	0.0337
PCDH10	4	134288062	134288114	ag_LACat|PROMOTER		-0.426	0.0334
PCDH20	13	60886917	60886964	ag_LACat|INSIDE		-0.4489	0.0006
PCDH20	13	60886795	60886854	ag_LACat|INSIDE		-0.7615	0.0007
PCDH20	13	60886980	60887032	ag_LACat|INSIDE		-0.4943	0.0105
PCDH7	4	30328469	30328520	ag_LACat|PROMOTER	CpG: 75	-0.4274	0.0351
PCDH7	4	30328736	30328783	ag_LACat|PROMOTER	CpG: 75	-0.4681	0.0316
PCDH7	4	30328866	30328910	ag_LACat|PROMOTER	CpG: 75	-0.4442	0.0258
PCDH7	4	30330589	30330633	ag_LACat|PROMOTER	CpG: 300	-0.3276	0.0019
PCDH7	4	30333691	30333735	ag_LACat|INSIDE	CpG: 300	-0.2568	0.0034
PCDHB1	5	140411163	140411216	ag_LACat|INSIDE		-0.3237	0.0223
PCDHB1	5	140411255	140411313	ag_LACat|INSIDE		-0.3504	0.0238
PCDHB1	5	140411352	140411396	ag_LACat|INSIDE		-0.2888	0.0173
PCDHB2	5	140444562	140444621	ag_LACat|PROMOTER		-0.3168	0.027
PCDHB2	5	140444677	140444726	ag_LACat|PROMOTER		-0.3859	0.018
PCDHB2	5	140444764	140444820	ag_LACat|PROMOTER		-0.3259	0.0458
PCDHGB4	5	140747497	140747552	ag_LACat|PROMOTER	CpG: 35	-0.2567	0.0263
PCGF2	17	34159879	34159923	ag_LACat|DIVERGENT_PROMOTER		-0.4015	0.0263
PCSK1	5	95793346	95793394	ag_LACat|INSIDE		-0.3086	0.0318
PCSK2	20	17157434	17157478	ag_LACat|INSIDE	CpG: 19	-0.4256	0
PCSK2	20	17157624	17157674	ag_LACat|INSIDE		-0.4024	0.0001
PCSK2	20	17156813	17156857	ag_LACat|INSIDE		-0.3811	0.0006
PCSK9	1	55278951	55278995	ag_LACat|INSIDE		-0.2506	0.0165
PDE4DIP	1	143751183	143751227	ag_LACat|INSIDE	CpG: 42	-0.2653	0.0239
PDE4DIP	1	143751308	143751352	ag_LACat|INSIDE	CpG: 42	-0.2663	0.0366
PDE4DIP	1	143751370	143751414	ag_LACat|INSIDE	CpG: 42	-0.3157	0.0095
PDE4DIP	1	143751538	143751597	ag_LACat|INSIDE		-0.7	0.0092
PDF	16	67930684	67930728	ag_LACat|PROMOTER	CpG: 91	-0.2875	0.0451
PDGFB	22	37970259	37970303	ag_LACat|PROMOTER	CpG: 236	-0.3705	0.0329
PDGFB	22	37970336	37970384	ag_LACat|PROMOTER	CpG: 236	-0.4371	0.0397
PDGFB	22	37969418	37969462	ag_LACat|PROMOTER	CpG: 236	-0.272	0.0108
PDGFRA	4	54793081	54793125	ag_LACat|INSIDE	CpG: 316	-0.2797	0.033
PDGFRA	4	54793027	54793082	ag_LACat|INSIDE	CpG: 316	-0.4126	0.0182
PDIA6	2	10870629	10870675	ag_LACat|PROMOTER	CpG: 102	-0.4452	0.028
PDK4	7	95063722	95063766	ag_LACat|INSIDE	CpG: 60	-0.5876	0.0001
PDK4	7	95063825	95063869	ag_LACat|INSIDE	CpG: 60	-0.273	0.0042
PDPN	1	13783450	13783494	ag_LACat|PROMOTER	CpG: 59	-0.3802	0.0011
PDPN	1	13783336	13783380	ag_LACat|PROMOTER	CpG: 59	-0.3926	0.004
PDX1	13	27390455	27390499	ag_LACat|PROMOTER	CpG: 70	-0.3749	0.0199
PDX1	13	27393353	27393405	ag_LACat|INSIDE	CpG: 152	-0.5637	0.0216
PDX1	13	27394038	27394082	ag_LACat|INSIDE	CpG: 152	-0.4507	0.031
PDX1	13	27389384	27389443	ag_LACat|PROMOTER		-0.3036	0.0472
PDX1	13	27394540	27394589	ag_LACat|INSIDE		-0.485	0.0174
PDX1	13	27399028	27399076	ag_LACat|DOWNSTREAM		-0.3263	0.0392
PDX1	13	27399099	27399143	ag_LACat|DOWNSTREAM		-0.275	0.0339
PEBP4	8	22778238	22778283	ag_LACat|INSIDE	CpG: 107	-0.3216	0.0241
PER1	17	7998581	7998625	ag_LACat|PROMOTER		-0.2806	0.0044
PFKP	10	3148685	3148729	ag_LACat|INSIDE		-0.305	0.0094
PGAP3	17	35097834	35097885	ag_LACat|DIVERGENT_PROMOTER	CpG: 32	-0.4479	0.0082
PGLS	19	17484316	17484361	ag_LACat|INSIDE	CpG: 105	-0.3191	0.0485
PGM5P2	9	68437997	68438042	ag_LACat|PROMOTER		-0.3372	0.0331
PGR	11	100505530	100505574	ag_LACat|INSIDE	CpG: 32	-0.368	0.0018
PGR	11	100505425	100505473	ag_LACat|INSIDE	CpG: 32	-0.3931	0.003
PGR	11	100505595	100505639	ag_LACat|INSIDE	CpG: 32	-0.3767	0.005
PGR	11	100505649	100505704	ag_LACat|INSIDE		-0.4591	0.0088
PHACTR1	6	12858385	12858430	ag_LACat|INSIDE	CpG: 58	-0.3381	0.0259
PHACTR1	6	13122194	13122245	ag_LACat|INSIDE		-0.566	0.0001
PHACTR1	6	13121650	13121701	ag_LACat|INSIDE		-0.721	0.0001
PHACTR2	6	144041323	144041382	ag_LACat|INSIDE	CpG: 43	-0.5877	0.0263
PHB	17	44847472	44847519	ag_LACat|PROMOTER		-0.5106	0.0298
PHF14	7	10980118	10980177	ag_LACat|INSIDE	CpG: 39	-0.2956	0.0487
PHF2	9	95378069	95378119	ag_LACat|PROMOTER	CpG: 149	-0.3953	0.0008
PHF21B	22	43782660	43782704	ag_LACat|INSIDE	CpG: 273	-0.3042	0.0245
PHF21B	22	43781408	43781467	ag_LACat|INSIDE		-0.3749	0.05
PHLDA1	12	74712298	74712350	ag_LACat|PROMOTER	CpG: 154	-0.442	0.0422
PHLDA1	12	74710922	74710966	ag_LACat|INSIDE	CpG: 154	-0.2981	0.0369
PHLDA1	12	74711265	74711309	ag_LACat|INSIDE	CpG: 154	-0.2502	0.0298
PHLDA1	12	74710132	74710180	ag_LACat|INSIDE		-0.5507	0.0049
PHLDA1	12	74710230	74710277	ag_LACat|INSIDE		-0.3601	0.0107
PHLDA1	12	74710071	74710123	ag_LACat|INSIDE		-0.5037	0.0029
PI4KAP1	22	18759277	18759321	ag_LACat|DOWNSTREAM	CpG: 205	-0.2872	0.0028
PI4KAP1	22	18760385	18760433	ag_LACat|DOWNSTREAM		-0.332	0.0147
PI4KAP1	22	18760392	18760441	ag_LACat|DOWNSTREAM		-0.3568	0.0084
PIGF	2	46697608	46697652	ag_LACat|INSIDE	CpG: 64	-0.4195	0.0213
PIGK	1	77457622	77457666	ag_LACat|INSIDE	CpG: 23	-0.3772	0.0042
PIGT	20	43478350	43478394	ag_LACat|INSIDE	CpG: 46	-0.2668	0.0385
PITPNM3	17	6400892	6400936	ag_LACat|PROMOTER	CpG: 19	-0.2763	0.0288
PITX1	5	134394944	134394988	ag_LACat|INSIDE	CpG: 51	-0.2989	0.0169
PITX1	5	134391852	134391896	ag_LACat|INSIDE	CpG: 174	-0.2798	0.0098
PITX1	5	134394749	134394794	ag_LACat|INSIDE		-0.3279	0.0046
PITX2	4	111774008	111774060	ag_LACat|INSIDE		-0.337	0.0335
PITX2	4	111774078	111774124	ag_LACat|INSIDE		-0.4299	0.0052
PKM2	15	70309257	70309306	ag_LACat|INSIDE	CpG: 156	-0.473	0.0371
PLAG1	8	57232646	57232705	ag_LACat|DOWNSTREAM	CpG: 48	-0.3542	0.045
PLCB2	15	38363019	38363063	ag_LACat|DOWNSTREAM	CpG: 255	-0.395	0.0021
PLCB3	11	63775148	63775192	ag_LACat|DIVERGENT_PROMOTER	CpG: 81	-0.3036	0.0462
PLCL1	2	198377271	198377330	ag_LACat|PROMOTER	CpG: 111	-0.4226	0.0128
PLD1	3	173011172	173011220	ag_LACat|PROMOTER		-0.662	0.0001
PLD1	3	173010243	173010295	ag_LACat|INSIDE		-0.8005	0.0068
PLD5	1	240755084	240755134	ag_LACat|PROMOTER	CpG: 60	-0.4399	0.0137
PLEKHB1	11	73049618	73049662	ag_LACat|INSIDE	CpG: 62	-0.2833	0.0304
PLEKHF2	8	96214923	96214967	ag_LACat|PROMOTER	CpG: 109	-0.2506	0.0162
PLK2	5	57792480	57792524	ag_LACat|PROMOTER	CpG: 165	-0.3689	0.0339
PLXNA2	1	206483018	206483065	ag_LACat|INSIDE		-0.5553	0.0176
PLXNA4	7	131911972	131912018	ag_LACat|PROMOTER	CpG: 167	-0.3993	0.0121
PLXNA4	7	131911740	131911784	ag_LACat|INSIDE	CpG: 167	-0.3007	0.01
PMP22	17	15105459	15105503	ag_LACat|PROMOTER	CpG: 77	-0.4675	0.0278
PNLDC1	6	160141296	160141340	ag_LACat|INSIDE	CpG: 34	-0.2571	0.041
PNMAL2	19	51690378	51690422	ag_LACat|INSIDE	CpG: 250	-0.4086	0.0368
PNMAL2	19	51683222	51683266	ag_LACat|DOWNSTREAM	CpG: 21	-0.4143	0.0364
PNPLA6	19	7507121	7507166	ag_LACat|INSIDE		-0.3752	0.0192
PNPLA8	7	107953451	107953495	ag_LACat|INSIDE	CpG: 73	-0.3391	0.0253
POLD1	19	55597773	55597817	ag_LACat|INSIDE	CpG: 48	-0.2737	0.0348
POM121L2	6	27388557	27388605	ag_LACat|PROMOTER	CpG: 73	-0.3297	0.0255
POU3F2	6	99390497	99390541	ag_LACat|INSIDE	CpG: 323	-0.4386	0.0027
POU3F2	6	99390421	99390469	ag_LACat|INSIDE	CpG: 323	-0.2575	0.0105
POU3F2	6	99390662	99390712	ag_LACat|INSIDE		-0.3222	0.0049
POU3F3	2	104836423	104836480	ag_LACat|PROMOTER	CpG: 334	-0.2896	0.0124
POU3F3	2	104835700	104835747	ag_LACat|PROMOTER	CpG: 334	-0.3406	0.0338
POU4F1	13	78069065	78069124	ag_LACat|DOWNSTREAM	CpG: 95	-0.3599	0.0344
POU4F1	13	78067602	78067654	ag_LACat|DOWNSTREAM		-0.2875	0.0451
POU4F3	5	145705806	145705854	ag_LACat|DOWNSTREAM	CpG: 70	-0.3148	0.0255
PPAPDC3	9	133148342	133148391	ag_LACat|DIVERGENT_PROMOTER	CpG: 44	-0.3663	0.0011
PPCS	1	42702067	42702119	ag_LACat|DOWNSTREAM	CpG: 56	-0.4725	0.0401
PPCS	1	42695184	42695228	ag_LACat|INSIDE		-0.2702	0.0419
PPFIA2	12	80676336	80676382	ag_LACat|INSIDE		-0.2774	0.04
PPM1D	17	56032102	56032146	ag_LACat|PROMOTER	CpG: 112	-0.4275	0.0188
PPM1H	12	61613831	61613890	ag_LACat|INSIDE		-0.4531	0.044
PPM1H	12	61614001	61614049	ag_LACat|INSIDE		-0.3187	0.034
PPM1L	3	161955429	161955474	ag_LACat|PROMOTER	CpG: 178	-0.3013	0.0262
PPP1R13B	14	103275122	103275169	ag_LACat|INSIDE		-0.2701	0.0397
PPP1R14B	11	63771749	63771796	ag_LACat|DIVERGENT_PROMOTER	CpG: 145	-0.3349	0.0256
PPP1R15B	1	202647350	202647394	ag_LACat|INSIDE	CpG: 84	-0.2966	0.0332
PPP1R1A	12	53268326	53268370	ag_LACat|INSIDE	CpG: 53	-0.3042	0.0394
PPP2R2C	4	6523132	6523176	ag_LACat|INSIDE	CpG: 181	-0.3042	0.0078
PPP2R2C	4	6523042	6523091	ag_LACat|INSIDE	CpG: 181	-0.2711	0.0406
PRDM11	11	45124127	45124185	ag_LACat|INSIDE		-0.2631	0.0265
PRDM12	9	132526953	132526998	ag_LACat|PROMOTER	CpG: 603	-0.2968	0.0346
PRDM12	9	132528610	132528657	ag_LACat|PROMOTER	CpG: 603	-0.2965	0.029
PRDM14	8	71144522	71144566	ag_LACat|INSIDE	CpG: 253	-0.4903	0.0097
PRDM14	8	71145639	71145697	ag_LACat|INSIDE	CpG: 253	-0.3339	0.0182
PRDM16	1	2977544	2977588	ag_LACat|INSIDE	CpG: 406	-0.4602	0.0052
PRDM16	1	2975511	2975556	ag_LACat|DIVERGENT_PROMOTER	CpG: 406	-0.292	0.0172
PRDM6	5	122454744	122454795	ag_LACat|INSIDE		-0.3905	0.0249
PRDM8	4	81343623	81343667	ag_LACat|INSIDE	CpG: 27	-0.28	0.0209
PRG2	19	763570	763614	ag_LACat|INSIDE	CpG: 213	-0.3182	0.0101
PRH1	12	11215394	11215448	ag_LACat|INSIDE	CpG: 63	-0.5952	0.0025
PRICKLE1	12	41270648	41270701	ag_LACat|PROMOTER		-0.3756	0.018
PRIMA1	14	93324068	93324112	ag_LACat|INSIDE	CpG: 165	-0.2757	0.0002
PRIMA1	14	93323994	93324044	ag_LACat|INSIDE	CpG: 165	-0.4214	0.0005
PRIMA1	14	93324371	93324415	ag_LACat|INSIDE	CpG: 165	-0.2521	0.0185
PRKCDBP	11	6297512	6297556	ag_LACat|INSIDE	CpG: 108	-0.2987	0.0062
PRKCDBP	11	6297605	6297653	ag_LACat|INSIDE	CpG: 108	-0.3328	0.0044
PRKCDBP	11	6297879	6297923	ag_LACat|INSIDE	CpG: 108	-0.3628	0.005
PRKCZ	1	2106584	2106629	ag_LACat|INSIDE	CpG: 34	-0.4635	0.0194
PRKCZ	1	2028463	2028507	ag_LACat|INSIDE	CpG: 21	-0.3033	0.0271
PRKCZ	1	2106664	2106715	ag_LACat|INSIDE		-0.4288	0.0191
PRKG1	10	52503567	52503611	ag_LACat|PROMOTER	CpG: 99	-0.4563	0.0014
PRKG1	10	52503696	52503745	ag_LACat|PROMOTER	CpG: 99	-0.3699	0.0097
PRKG1	10	52503502	52503546	ag_LACat|PROMOTER	CpG: 99	-0.5173	0.0061
PRKG1	10	52421136	52421188	ag_LACat|INSIDE	CpG: 64	-0.4924	0.0267
PRMT2	21	46911891	46911941	ag_LACat|DOWNSTREAM	CpG: 93	-0.3329	0.0284
PRMT2	21	46911967	46912015	ag_LACat|DOWNSTREAM	CpG: 93	-0.563	0.0084
PRMT2	21	46912078	46912122	ag_LACat|DOWNSTREAM	CpG: 93	-0.5558	0.0051
PROP1	5	177344290	177344337	ag_LACat|DOWNSTREAM	CpG: 63	-0.3305	0.0246
PRPSAP1	17	71862105	71862154	ag_LACat|PROMOTER	CpG: 136	-0.3204	0.046
PRSS16	6	27326710	27326762	ag_LACat|INSIDE		-0.2726	0.0189
PRTG	15	53821528	53821587	ag_LACat|INSIDE		-0.4938	0.0347
PRTG	15	53821787	53821833	ag_LACat|INSIDE		-0.3121	0.0327
PSMD13	11	226802	226846	ag_LACat|INSIDE	CpG: 101	-0.2579	0.0479
PTCHD2	1	11461224	11461268	ag_LACat|PROMOTER	CpG: 172	-0.2593	0.0418
PTGDR	14	51804083	51804127	ag_LACat|PROMOTER	CpG: 111	-0.2801	0.027
PTGDR	14	51804768	51804812	ag_LACat|INSIDE	CpG: 111	-0.3736	0.0008
PTGFRN	1	117254860	117254904	ag_LACat|INSIDE	CpG: 124	-0.2747	0.05
PTGFRN	1	117254931	117254975	ag_LACat|INSIDE	CpG: 124	-0.4333	0.0091
PTGFRN	1	117254965	117255021	ag_LACat|INSIDE	CpG: 124	-0.4556	0.0056
PTGR1	9	113402010	113402059	ag_LACat|PROMOTER		-0.486	0.0017
PTGR1	9	113402080	113402124	ag_LACat|PROMOTER		-0.3585	0.0033
PTHLH	12	28019189	28019233	ag_LACat|PROMOTER	CpG: 56	-0.3077	0.0304
PTPN14	1	212790773	212790819	ag_LACat|INSIDE	CpG: 88	-0.2692	0.0267
PTPN14	1	212790656	212790700	ag_LACat|INSIDE		-0.2707	0.031
PTPN2	18	12873265	12873321	ag_LACat|INSIDE	CpG: 128	-0.3431	0.0497
PTPN21	14	88088078	88088123	ag_LACat|INSIDE		-0.3921	0.0152
PTPRA	20	2801709	2801758	ag_LACat|PROMOTER	CpG: 159	-0.2843	0.0486
PTPRA	20	2801095	2801139	ag_LACat|PROMOTER	CpG: 159	-0.2676	0.017
PTPRN2	7	157054343	157054388	ag_LACat|INSIDE	CpG: 21	-0.2519	0.0471
PTPRN2	7	157054469	157054514	ag_LACat|INSIDE	CpG: 21	-0.3454	0.0224
PTPRN2	7	157337412	157337463	ag_LACat|INSIDE		-0.4267	0.0018
PTPRN2	7	157337251	157337303	ag_LACat|INSIDE		-0.5091	0.0141
PTPRT	20	41252564	41252608	ag_LACat|PROMOTER	CpG: 177	-0.2574	0.0473
PTPRT	20	41251113	41251157	ag_LACat|INSIDE	CpG: 177	-0.3124	0.0309
PTPRT	20	41251181	41251231	ag_LACat|INSIDE	CpG: 177	-0.4199	0.0113
PTX3	3	158638682	158638726	ag_LACat|INSIDE		-0.4007	0.0128
PTX3	3	158638926	158638973	ag_LACat|INSIDE		-0.666	0.0259
PVALB	22	35543137	35543181	ag_LACat|INSIDE	CpG: 70	-0.2583	0.0059
PVRL1	11	119105864	119105913	ag_LACat|PROMOTER		-0.4669	0.0096
PVRL1	11	119105779	119105827	ag_LACat|PROMOTER		-0.4366	0.0265
PXDN	2	1725863	1725909	ag_LACat|INSIDE	CpG: 198	-0.3468	0.0215
QTRT1	19	10667236	10667280	ag_LACat|PROMOTER		-0.3314	0.0155
RAB11A	15	63948999	63949043	ag_LACat|INSIDE	CpG: 78	-0.33	0.0174
RAB31	18	9698860	9698910	ag_LACat|INSIDE	CpG: 151	-0.5075	0.0261
RAB3A	19	18174923	18174967	ag_LACat|INSIDE	CpG: 100	-0.3049	0.0111
RAB6A	11	73149047	73149091	ag_LACat|INSIDE	CpG: 101	-0.3922	0.0141
RAB6B	3	135097860	135097904	ag_LACat|PROMOTER	CpG: 119	-0.2702	0.043
RADIL	7	4889192	4889238	ag_LACat|INSIDE	CpG: 103	-0.3391	0.0449
RAET1K	6	150352935	150352979	ag_LACat|DOWNSTREAM	CpG: 85	-0.2869	0.0014
RAET1K	6	150377566	150377610	ag_LACat|PROMOTER	CpG: 64	-0.4009	0.0096
RAPGEFL1	17	35601171	35601215	ag_LACat|INSIDE	CpG: 27	-0.2967	0.0361
RARA	17	35754944	35754988	ag_LACat|INSIDE	CpG: 39	-0.337	0.0295
RARA	17	35752167	35752211	ag_LACat|INSIDE	CpG: 121	-0.2536	0.0166
RARB	3	25444926	25444977	ag_LACat|INSIDE		-0.5964	0.0492
RASGRF1	15	77168969	77169013	ag_LACat|INSIDE	CpG: 195	-0.3436	0
RASGRF1	15	77169868	77169912	ag_LACat|INSIDE	CpG: 195	-0.2991	0.0004
RASGRF1	15	77169193	77169237	ag_LACat|INSIDE	CpG: 195	-0.5873	0.0031
RASGRF1	15	77170062	77170106	ag_LACat|INSIDE	CpG: 195	-0.3193	0.0052
RASGRF2	5	80292812	80292859	ag_LACat|INSIDE		-0.4568	0.0076
RASL10A	22	28040568	28040612	ag_LACat|INSIDE	CpG: 232	-0.3714	0.0001
RASL10A	22	28039389	28039433	ag_LACat|INSIDE	CpG: 232	-0.3959	0.0341
RASSF1	3	50349356	50349403	ag_LACat|INSIDE	CpG: 139	-0.3506	0.03
RASSF10	11	12989144	12989188	ag_LACat|INSIDE	CpG: 209	-0.3684	0.038
RAX	18	55083010	55083055	ag_LACat|DOWNSTREAM	CpG: 32	-0.4169	0.0172
RBM17	10	6171685	6171729	ag_LACat|INSIDE	CpG: 102	-0.3023	0.0407
RBM24	6	17389479	17389532	ag_LACat|PROMOTER	CpG: 135	-0.296	0.0224
RBP1	3	140740442	140740486	ag_LACat|INSIDE	CpG: 18	-0.3663	0.0274
RBP1	3	140740301	140740345	ag_LACat|INSIDE		-0.3122	0.0114
RBPMS	8	30360914	30360958	ag_LACat|PROMOTER	CpG: 108	-0.442	0.016
RBPMS	8	30361084	30361128	ag_LACat|PROMOTER	CpG: 108	-0.4641	0.0063
RBPMS	8	30361168	30361212	ag_LACat|PROMOTER	CpG: 108	-0.345	0.0034
RBPMS2	15	62855863	62855907	ag_LACat|PROMOTER		-0.2927	0.0186
RCAN1	21	34908517	34908561	ag_LACat|INSIDE	CpG: 134	-0.2617	0.0373
RCAN1	21	34908438	34908487	ag_LACat|INSIDE		-0.5721	0.014
RDH13	19	60266412	60266457	ag_LACat|PROMOTER	CpG: 64	-0.257	0.0496
REEP1	2	86417413	86417457	ag_LACat|INSIDE		-0.4526	0.0012
REEP1	2	86417552	86417598	ag_LACat|INSIDE		-0.4022	0.0046
RFX1	19	13934104	13934149	ag_LACat|INSIDE	CpG: 176	-0.3491	0.0418
RFX4	12	105503883	105503940	ag_LACat|INSIDE	CpG: 140	-0.3955	0.0159
RFX4	12	105503614	105503671	ag_LACat|INSIDE	CpG: 140	-0.482	0.0247
RFX4	12	105502659	105502711	ag_LACat|INSIDE		-0.3814	0.0162
RFX4	12	105502776	105502823	ag_LACat|INSIDE		-0.6146	0.0223
RFX4	12	105502893	105502940	ag_LACat|INSIDE		-0.61	0.005
RFX4	12	105505249	105505297	ag_LACat|INSIDE		-0.255	0.0458
RGS2	1	191044212	191044256	ag_LACat|PROMOTER	CpG: 56	-0.3801	0.0335
RGS20	8	54954926	54954972	ag_LACat|PROMOTER	CpG: 298	-0.2869	0.0401
RGS20	8	54954697	54954741	ag_LACat|PROMOTER	CpG: 298	-0.3009	0.0138
RGS20	8	54956193	54956237	ag_LACat|INSIDE	CpG: 298	-0.2648	0.0388
RGS20	8	54956578	54956622	ag_LACat|INSIDE	CpG: 298	-0.3022	0.0444
RGS20	8	54956672	54956716	ag_LACat|INSIDE	CpG: 298	-0.2867	0.0365
RGS20	8	54956810	54956854	ag_LACat|INSIDE	CpG: 298	-0.2569	0.0377
RHCG	15	87840393	87840446	ag_LACat|INSIDE		-0.4906	0.0393
RHOBTB1	10	62373372	62373416	ag_LACat|INSIDE	CpG: 87	-0.2507	0.0409
RHOU	1	226938498	226938542	ag_LACat|INSIDE	CpG: 140	-0.2632	0.0379
RIC8B	12	105691940	105691985	ag_LACat|PROMOTER	CpG: 84	-0.3155	0.0138
RIC8B	12	105692084	105692128	ag_LACat|PROMOTER	CpG: 84	-0.3148	0.0192
RICH2	17	12818531	12818578	ag_LACat|INSIDE		-0.3281	0.0077
RIMKLB	12	8741405	8741449	ag_LACat|PROMOTER	CpG: 171	-0.508	0.0268
RIMKLB	12	8742615	8742660	ag_LACat|INSIDE	CpG: 171	-0.2641	0.0106
RLBP1L2	6	123358918	123358962	ag_LACat|PROMOTER	CpG: 59	-0.2789	0.0489
RNF19B	1	33210998	33211044	ag_LACat|PROMOTER		-0.284	0.0132
RNF220	1	44643861	44643905	ag_LACat|INSIDE	CpG: 243	-0.2541	0.0448
RNF220	1	44644760	44644819	ag_LACat|INSIDE	CpG: 243	-0.4397	0.0425
RNU6ATAC	9	136018926	136018970	ag_LACat|DOWNSTREAM	CpG: 150	-0.2564	0.0139
ROBLD3	1	154291081	154291125	ag_LACat|DIVERGENT_PROMOTER	CpG: 147	-0.3018	0.0477
ROPN1B	3	127191727	127191783	ag_LACat|DOWNSTREAM	CpG: 36	-0.6267	0.0379
ROR2	9	93752716	93752767	ag_LACat|PROMOTER	CpG: 200	-0.3059	0.0236
ROR2	9	93752618	93752662	ag_LACat|PROMOTER	CpG: 200	-0.2571	0.0059
RPIA	2	88772180	88772224	ag_LACat|PROMOTER	CpG: 58	-0.3148	0.0203
RPL19	17	34610144	34610188	ag_LACat|INSIDE	CpG: 43	-0.3154	0.0239
RPP25	15	73038585	73038631	ag_LACat|PROMOTER	CpG: 28	-0.3591	0.0015
RPP25	15	73038473	73038517	ag_LACat|PROMOTER		-0.4233	0.0011
RPS6KA2	6	167195989	167196036	ag_LACat|PROMOTER	CpG: 73	-0.553	0.0189
RPS6KA2	6	166960211	166960255	ag_LACat|INSIDE	CpG: 172	-0.2541	0.0114
RPS6KA2	6	166959889	166959944	ag_LACat|INSIDE		-0.577	0.0233
RRBP1	20	17611379	17611427	ag_LACat|PROMOTER	CpG: 177	-0.2695	0.0074
RRBP1	20	17609616	17609660	ag_LACat|INSIDE	CpG: 177	-0.3585	0.0258
RSBN1	1	114155668	114155718	ag_LACat|INSIDE		-0.6104	0.0212
RSPO1	1	37872671	37872715	ag_LACat|INSIDE	CpG: 112	-0.2661	0.042
RSPO1	1	37873460	37873504	ag_LACat|PROMOTER		-0.2556	0.0262
RSPO1	1	37871738	37871790	ag_LACat|INSIDE		-0.451	0.0112
RSPO1	1	37871627	37871671	ag_LACat|INSIDE		-0.4591	0.0153
RSPO2	8	109163666	109163710	ag_LACat|INSIDE	CpG: 118	-0.2523	0.0208
RSPO2	8	109163764	109163811	ag_LACat|INSIDE	CpG: 118	-0.368	0.0068
RSPO2	8	109164909	109164959	ag_LACat|INSIDE	CpG: 118	-0.3236	0.038
RUNDC3B	7	87095138	87095183	ag_LACat|PROMOTER	CpG: 132	-0.7329	0.0032
RUNDC3B	7	87095235	87095279	ag_LACat|PROMOTER	CpG: 132	-0.2967	0.0283
RUNDC3B	7	87094849	87094893	ag_LACat|PROMOTER		-0.7123	0.0057
RUNX1T1	8	93183419	93183463	ag_LACat|PROMOTER	CpG: 178	-0.4213	0.001
RUNX1T1	8	93183361	93183406	ag_LACat|PROMOTER	CpG: 178	-0.3882	0.018
RUSC1	1	153557186	153557239	ag_LACat|PROMOTER	CpG: 34	-0.4046	0.0067
RUSC1	1	153557512	153557556	ag_LACat|PROMOTER	CpG: 34	-0.2701	0.0392
RUSC1	1	153557602	153557646	ag_LACat|PROMOTER	CpG: 34	-0.3549	0.0136
RUSC1	1	153561517	153561566	ag_LACat|INSIDE	CpG: 221	-0.3389	0.0185
SALL4	20	49851449	49851495	ag_LACat|INSIDE	CpG: 129	-0.3	0.049
SALL4	20	49851315	49851359	ag_LACat|INSIDE	CpG: 129	-0.3602	0.0312
SAMD11	1	849984	850028	ag_LACat|DIVERGENT_PROMOTER	CpG: 257	-0.3384	0.0386
SAP18	13	20612649	20612696	ag_LACat|INSIDE	CpG: 72	-0.331	0.0401
SASH1	6	148705193	148705247	ag_LACat|PROMOTER	CpG: 70	-0.4637	0.0268
SATB1	3	18461721	18461765	ag_LACat|PROMOTER	CpG: 140	-0.2538	0.0402
SATB2	2	200030937	200030989	ag_LACat|INSIDE	CpG: 615	-0.2556	0.0376
SATB2	2	200036736	200036782	ag_LACat|DIVERGENT_PROMOTER	CpG: 615	-0.2599	0.0054
SATB2	2	200036208	200036261	ag_LACat|DIVERGENT_PROMOTER	CpG: 615	-0.2803	0.0499
SCARF2	22	19114811	19114855	ag_LACat|INSIDE	CpG: 248	-0.2683	0.0028
SCGN	6	25760482	25760541	ag_LACat|INSIDE	CpG: 30	-0.3368	0.0179
SCIN	7	12577202	12577246	ag_LACat|INSIDE	CpG: 64	-0.2502	0.0002
SCIN	7	12577266	12577310	ag_LACat|INSIDE	CpG: 64	-0.401	0.0002
SCIN	7	12577344	12577388	ag_LACat|INSIDE	CpG: 64	-0.5278	0.0007
SCLY	2	238634730	238634774	ag_LACat|INSIDE	CpG: 117	-0.2559	0.0077
SCN5A	3	38665445	38665489	ag_LACat|INSIDE	CpG: 102	-0.2592	0.0311
SCN8A	12	50401963	50402019	ag_LACat|INSIDE		-0.4294	0.0313
SCNN1A	12	6343428	6343472	ag_LACat|INSIDE	CpG: 56	-0.4707	0.0007
SCRT1	8	145526300	145526348	ag_LACat|INSIDE	CpG: 524	-0.3509	0.025
SCRT2	20	603835	603879	ag_LACat|INSIDE		-0.3729	0.011
SDC1	2	20286600	20286644	ag_LACat|INSIDE	CpG: 238	-0.2826	0.0332
SDC2	8	97575766	97575810	ag_LACat|INSIDE	CpG: 165	-0.589	0.0043
SDC2	8	97575890	97575935	ag_LACat|INSIDE	CpG: 165	-0.317	0.0087
SDC2	8	97575833	97575877	ag_LACat|INSIDE	CpG: 165	-0.737	0.0041
SDC2	8	97575964	97576008	ag_LACat|INSIDE	CpG: 165	-0.326	0.0028
SDC2	8	97576126	97576170	ag_LACat|INSIDE	CpG: 165	-0.2594	0.0469
SDCCAG8	1	241726128	241726172	ag_LACat|INSIDE		-0.4297	0.0133
SDHALP1	3	197166001	197166060	ag_LACat|DOWNSTREAM		-0.3161	0.016
SDK1	7	3308712	3308758	ag_LACat|INSIDE		-0.416	0.0166
SELT	3	151804155	151804208	ag_LACat|INSIDE	CpG: 71	-0.3451	0.0388
SEMA4C	2	96899911	96899955	ag_LACat|PROMOTER	CpG: 210	-0.3031	0.0444
SEMA4C	2	96897790	96897834	ag_LACat|INSIDE	CpG: 210	-0.3119	0.0053
SEMA5A	5	9599855	9599906	ag_LACat|DIVERGENT_PROMOTER		-0.382	0.0123
SEMA5A	5	9599942	9599998	ag_LACat|DIVERGENT_PROMOTER		-0.2934	0.0069
SEMA6A	5	115937902	115937951	ag_LACat|INSIDE	CpG: 177	-0.2829	0.0237
SEMA6A	5	115937821	115937872	ag_LACat|INSIDE	CpG: 177	-0.2957	0.029
SETD6	16	57106753	57106803	ag_LACat|PROMOTER	CpG: 103	-0.4104	0.0497
SFMBT2	10	7493528	7493576	ag_LACat|PROMOTER	CpG: 418	-0.3163	0.0487
SFMBT2	10	7489960	7490009	ag_LACat|INSIDE	CpG: 418	-0.3662	0.0266
SFMBT2	10	7489300	7489344	ag_LACat|INSIDE		-0.2704	0.0115
SFRP2	4	154931968	154932012	ag_LACat|PROMOTER	CpG: 57	-0.4235	0.0087
SFRP2	4	154928979	154929023	ag_LACat|INSIDE	CpG: 112	-0.2922	0.0194
SFRP2	4	154931456	154931501	ag_LACat|PROMOTER		-0.4047	0.0061
SFRP4	7	37922726	37922770	ag_LACat|INSIDE	CpG: 92	-0.3357	0.0195
SFRS1	17	53439590	53439634	ag_LACat|INSIDE	CpG: 146	-0.265	0.0085
SFRS8	12	130760922	130760966	ag_LACat|PROMOTER		-0.3373	0.0321
SFTA3	14	36053489	36053543	ag_LACat|PROMOTER	CpG: 22	-0.7342	0
SFTA3	14	36053426	36053474	ag_LACat|PROMOTER	CpG: 22	-0.7748	0
SFTA3	14	36053368	36053412	ag_LACat|PROMOTER	CpG: 22	-0.5148	0.0001
SFTA3	14	36053271	36053320	ag_LACat|PROMOTER	CpG: 22	-0.646	0.0011
SFTA3	14	36053145	36053189	ag_LACat|PROMOTER		-0.4765	0.0042
SGCB	4	52599561	52599605	ag_LACat|PROMOTER	CpG: 37	-0.3022	0.0272
SGCZ	8	15139060	15139104	ag_LACat|INSIDE	CpG: 94	-0.4541	0.0218
SGCZ	8	15139546	15139605	ag_LACat|INSIDE		-0.3172	0.0153
SGK493	2	42127760	42127810	ag_LACat|PROMOTER		-0.3291	0.0196
SGK493	2	42127877	42127931	ag_LACat|PROMOTER		-0.3884	0.0152
SGPP1	14	63263954	63263999	ag_LACat|INSIDE	CpG: 94	-0.5409	0.007
SH3BGRL2	6	80397624	80397668	ag_LACat|PROMOTER	CpG: 58	-0.2513	0.0107
SH3BP4	2	235526204	235526248	ag_LACat|INSIDE	CpG: 163	-0.3193	0.007
SH3BP4	2	235524769	235524820	ag_LACat|PROMOTER		-0.5767	0.0043
SH3BP4	2	235526466	235526525	ag_LACat|INSIDE		-0.6976	0.0029
SH3BP5L	1	247087113	247087157	ag_LACat|PROMOTER	CpG: 33	-0.5814	0.0383
SH3PXD2A	10	105442267	105442313	ag_LACat|INSIDE		-0.3672	0.0365
SHANK2	11	70185917	70185976	ag_LACat|PROMOTER	CpG: 30	-0.5384	0.0065
SHB	9	38057812	38057856	ag_LACat|INSIDE	CpG: 195	-0.4248	0
SHB	9	38057894	38057938	ag_LACat|INSIDE	CpG: 195	-0.3058	0.0108
SHB	9	38057286	38057330	ag_LACat|INSIDE		-0.3331	0.0391
SHC3	9	90982504	90982551	ag_LACat|INSIDE	CpG: 93	-0.3687	0.0291
SHC3	9	90982576	90982621	ag_LACat|INSIDE	CpG: 93	-0.364	0.0235
SHC4	15	47042427	47042471	ag_LACat|INSIDE	CpG: 47	-0.3147	0.0012
SHC4	15	47042376	47042420	ag_LACat|INSIDE	CpG: 47	-0.3833	0.0014
SHC4	15	47042520	47042570	ag_LACat|INSIDE	CpG: 47	-0.4892	0.0061
SHH	7	155290262	155290314	ag_LACat|INSIDE	CpG: 310	-0.4309	0.0182
SHH	7	155291751	155291795	ag_LACat|INSIDE	CpG: 310	-0.345	0.0207
SHH	7	155291981	155292025	ag_LACat|INSIDE	CpG: 310	-0.4174	0.0037
SHH	7	155295145	155295201	ag_LACat|INSIDE	CpG: 154	-0.2994	0.0067
SHOX2	3	159305873	159305917	ag_LACat|PROMOTER	CpG: 73	-0.2556	0.0429
SIM1	6	101002524	101002573	ag_LACat|INSIDE	CpG: 23	-0.4023	0.0018
SIM1	6	101002440	101002499	ag_LACat|INSIDE	CpG: 23	-0.4165	0.0035
SIM2	21	36992334	36992383	ag_LACat|PROMOTER	CpG: 438	-0.4058	0.0059
SIM2	21	36995054	36995098	ag_LACat|INSIDE	CpG: 438	-0.2659	0.0288
SIM2	21	36995471	36995515	ag_LACat|INSIDE	CpG: 438	-0.5608	0.0031
SIM2	21	37001835	37001879	ag_LACat|INSIDE	CpG: 153	-0.2679	0.0242
SIM2	21	37003304	37003348	ag_LACat|INSIDE	CpG: 153	-0.501	0.004
SIX1	14	60189317	60189366	ag_LACat|PROMOTER		-0.3252	0.0171
SIX1	14	60189571	60189630	ag_LACat|PROMOTER		-0.268	0.0385
SIX1	14	60190163	60190216	ag_LACat|PROMOTER		-0.3008	0.0201
SIX2	2	45085882	45085929	ag_LACat|INSIDE	CpG: 59	-0.2964	0.0453
SIX2	2	45085662	45085711	ag_LACat|DOWNSTREAM	CpG: 59	-0.3211	0.0109
SIX2	2	45088941	45088991	ag_LACat|INSIDE		-0.2943	0.0115
SIX3	2	45035724	45035777	ag_LACat|DOWNSTREAM	CpG: 89	-0.3802	0.0378
SIX3	2	45013603	45013647	ag_LACat|PROMOTER	CpG: 18	-0.3749	0.0032
SIX3	2	45024040	45024084	ag_LACat|INSIDE	CpG: 171	-0.3238	0
SIX3	2	45023918	45023967	ag_LACat|INSIDE	CpG: 171	-0.6767	0
SIX3	2	45024143	45024187	ag_LACat|INSIDE	CpG: 171	-0.2564	0.0001
SIX3	2	45023732	45023776	ag_LACat|INSIDE	CpG: 171	-0.4496	0.0002
SIX3	2	45024232	45024282	ag_LACat|INSIDE	CpG: 171	-0.5149	0.0008
SIX3	2	45023299	45023343	ag_LACat|INSIDE	CpG: 171	-0.3582	0.0009
SIX3	2	45019035	45019079	ag_LACat|PROMOTER	CpG: 142	-0.312	0.0103
SIX3	2	45015982	45016033	ag_LACat|PROMOTER	CpG: 115	-0.43	0.0197
SIX3	2	45022315	45022374	ag_LACat|PROMOTER		-0.5282	0.0006
SIX6	14	60043824	60043875	ag_LACat|PROMOTER	CpG: 32	-0.3051	0.0177
SIX6	14	60043644	60043688	ag_LACat|PROMOTER	CpG: 32	-0.3857	0.0035
SIX6	14	60047072	60047116	ag_LACat|INSIDE	CpG: 178	-0.3684	0.0056
SIX6	14	60043922	60043981	ag_LACat|PROMOTER		-0.2517	0.0343
SLC12A7	5	1164359	1164403	ag_LACat|INSIDE	CpG: 114	-0.2705	0.0194
SLC12A7	5	1162056	1162100	ag_LACat|INSIDE		-0.4694	0.0013
SLC16A1	1	113299964	113300008	ag_LACat|INSIDE	CpG: 100	-0.399	0.0027
SLC19A2	1	167696168	167696220	ag_LACat|DOWNSTREAM		-0.4367	0.0372
SLC19A2	1	167696249	167696293	ag_LACat|DOWNSTREAM		-0.4164	0.0215
SLC1A1	9	4480176	4480222	ag_LACat|PROMOTER		-0.2819	0.0044
SLC22A23	6	3401436	3401480	ag_LACat|INSIDE	CpG: 181	-0.2746	0.0184
SLC22A23	6	3403002	3403061	ag_LACat|PROMOTER		-0.6232	0.0176
SLC22A3	6	160690220	160690268	ag_LACat|INSIDE	CpG: 188	-0.4229	0.0341
SLC22A3	6	160690352	160690401	ag_LACat|INSIDE		-0.3883	0.0361
SLC24A4	14	91860131	91860175	ag_LACat|INSIDE	CpG: 131	-0.4038	0.0011
SLC25A1	22	17537038	17537087	ag_LACat|DOWNSTREAM	CpG: 45	-0.2511	0.0056
SLC25A1	22	17546817	17546863	ag_LACat|PROMOTER		-0.3069	0.0281
SLC25A21	14	36711543	36711587	ag_LACat|INSIDE	CpG: 61	-0.2747	0.001
SLC25A21	14	36711022	36711066	ag_LACat|INSIDE	CpG: 61	-0.3165	0.0046
SLC25A21	14	36710949	36710993	ag_LACat|INSIDE	CpG: 61	-0.2504	0.0382
SLC25A21	14	36711120	36711166	ag_LACat|INSIDE	CpG: 61	-0.3181	0.0302
SLC25A21	14	36711655	36711706	ag_LACat|PROMOTER		-0.3917	0.0007
SLC25A36	3	142143067	142143111	ag_LACat|PROMOTER	CpG: 119	-0.2609	0.0301
SLC25A40	7	87344398	87344448	ag_LACat|PROMOTER	CpG: 113	-0.2762	0.026
SLC25A46	5	110102531	110102577	ag_LACat|PROMOTER	CpG: 60	-0.3785	0.0357
SLC26A4	7	107089024	107089068	ag_LACat|INSIDE	CpG: 110	-0.27	0.0351
SLC27A1	19	17442715	17442764	ag_LACat|INSIDE		-0.3328	0.0451
SLC30A1	1	209818441	209818485	ag_LACat|INSIDE	CpG: 207	-0.3608	0.03
SLC30A3	2	27339827	27339874	ag_LACat|PROMOTER	CpG: 257	-0.3158	0.0423
SLC30A3	2	27340392	27340436	ag_LACat|PROMOTER	CpG: 257	-0.4574	0.0278
SLC30A5	5	68425905	68425949	ag_LACat|INSIDE	CpG: 74	-0.3103	0.011
SLC30A6	2	32244403	32244447	ag_LACat|PROMOTER	CpG: 22	-0.2785	0.0342
SLC30A9	4	41686829	41686886	ag_LACat|PROMOTER		-0.312	0.0495
SLC32A1	20	36789599	36789643	ag_LACat|INSIDE	CpG: 380	-0.3201	0.0172
SLC32A1	20	36784903	36784947	ag_LACat|PROMOTER		-0.2528	0.0217
SLC32A1	20	36784969	36785020	ag_LACat|PROMOTER		-0.3283	0.0169
SLC32A1	20	36785234	36785278	ag_LACat|PROMOTER		-0.3782	0.0213
SLC32A1	20	36785310	36785357	ag_LACat|PROMOTER		-0.3296	0.0059
SLC32A1	20	36785057	36785101	ag_LACat|PROMOTER		-0.3435	0.0356
SLC35A1	6	88239339	88239383	ag_LACat|PROMOTER	CpG: 67	-0.3043	0.0153
SLC35D2	9	98185374	98185420	ag_LACat|INSIDE	CpG: 26	-0.3553	0.0395
SLC38A10	17	76873952	76873996	ag_LACat|INSIDE	CpG: 24	-0.2592	0.0402
SLC38A9	5	55043824	55043876	ag_LACat|INSIDE	CpG: 48	-0.378	0.0498
SLC4A11	20	3168512	3168556	ag_LACat|PROMOTER	CpG: 247	-0.2793	0.0187
SLC4A11	20	3168741	3168785	ag_LACat|PROMOTER	CpG: 247	-0.2784	0.0084
SLC4A11	20	3168606	3168650	ag_LACat|PROMOTER	CpG: 247	-0.2958	0.0441
SLC6A5	11	20574704	20574763	ag_LACat|PROMOTER		-0.3331	0.0184
SLC6A5	11	20582824	20582868	ag_LACat|INSIDE		-0.3248	0.0435
SLC7A10	19	38408753	38408797	ag_LACat|PROMOTER		-0.2957	0.0179
SLC9A3R1	17	70257461	70257509	ag_LACat|INSIDE	CpG: 152	-0.4843	0.0084
SLFN5	17	30593830	30593874	ag_LACat|PROMOTER	CpG: 90	-0.2559	0.0275
SLIT2	4	19863239	19863285	ag_LACat|PROMOTER	CpG: 291	-0.3101	0.04
SLITRK1	13	83351617	83351666	ag_LACat|INSIDE	CpG: 18	-0.2685	0.038
SLITRK3	3	166395886	166395937	ag_LACat|INSIDE		-0.3948	0.0473
SLITRK3	3	166395708	166395767	ag_LACat|INSIDE		-0.4313	0.0431
SLITRK3	3	166395829	166395874	ag_LACat|INSIDE		-0.4463	0.0437
SLITRK3	3	166397018	166397077	ag_LACat|INSIDE		-0.3856	0.0456
SMAD3	15	65145929	65145975	ag_LACat|INSIDE	CpG: 146	-0.314	0.0439
SMAD5	5	135497027	135497078	ag_LACat|INSIDE	CpG: 99	-0.5635	0.0267
SMAD7	18	44731328	44731387	ag_LACat|PROMOTER	CpG: 334	-0.4839	0.0371
SMAD9	13	36391581	36391640	ag_LACat|INSIDE		-0.5867	0.0235
SMAD9	13	36391356	36391413	ag_LACat|INSIDE		-0.7063	0.0196
SMAD9	13	36391427	36391471	ag_LACat|INSIDE		-0.4213	0.0336
SMARCD3	7	150605495	150605546	ag_LACat|PROMOTER		-0.4936	0.0458
SMC3	10	112317558	112317602	ag_LACat|INSIDE	CpG: 67	-0.2648	0.0213
SNAP91	6	84474912	84474956	ag_LACat|INSIDE	CpG: 185	-0.2662	0.0355
SNAPC2	19	7891003	7891050	ag_LACat|PROMOTER		-0.658	0.0118
SNF8	17	44377295	44377339	ag_LACat|PROMOTER	CpG: 33	-0.3873	0.0231
SNHG12	1	28781306	28781350	ag_LACat|DIVERGENT_PROMOTER	CpG: 72	-0.2521	0.0491
SNIP1	1	37792442	37792493	ag_LACat|INSIDE		-0.3042	0.0417
SNORA53	12	97512338	97512385	ag_LACat|PROMOTER		-0.4146	0.0459
SNORD32A	19	54682809	54682868	ag_LACat|PROMOTER		-0.4027	0.0362
SNRPD1	18	17446610	17446662	ag_LACat|INSIDE		-0.2582	0.0325
SNTB1	8	121892761	121892805	ag_LACat|INSIDE	CpG: 103	-0.2612	0.0163
SNTG1	8	50984978	50985028	ag_LACat|PROMOTER	CpG: 49	-0.318	0.0127
SNTG1	8	50985455	50985514	ag_LACat|PROMOTER		-0.3315	0.0254
SNX16	8	82916584	82916628	ag_LACat|INSIDE	CpG: 44	-0.2637	0.0235
SNX24	5	122209519	122209563	ag_LACat|INSIDE	CpG: 74	-0.2544	0.0193
[truncated: 404 more rows]

## Sheet: S4
Table S4: List of genes having negative correlation for methylation and gene expression in CLL as compared to normal 19+ cells
GENE	CHR	DESCRIPTION	CPG	METHYLATION STATUS	EXPRESSION
AAK1	2	ag_LACat|PROMOTER	CpG: 135	Hypermethylated	Down
AAK1	2	ag_LACat|INSIDE	CpG: 135	Hypermethylated	Down
ABR	17	ag_LACat|INSIDE		Hypomethylated	Up
ACTG1	17	ag_LACat|PROMOTER	CpG: 352	Hypermethylated	Down
ACTG1	17	ag_LACat|INSIDE	CpG: 352	Hypermethylated	Down
ACVR1C	2	ag_LACat|PROMOTER		Hypermethylated	Down
ADHFE1	8	ag_LACat|INSIDE	CpG: 43	Hypomethylated	Up
ADRB2	5	ag_LACat|INSIDE	CpG: 42	Hypomethylated	Up
ADRB2	5	ag_LACat|INSIDE		Hypomethylated	Up
AFF3	2	ag_LACat|INSIDE		Hypomethylated	Up
AGFG1	2	ag_LACat|PROMOTER	CpG: 112	Hypomethylated	Up
AHR	7	ag_LACat|INSIDE		Hypermethylated	Down
AIDA	1	ag_LACat|INSIDE		Hypomethylated	Up
AIRE	21	ag_LACat|PROMOTER	CpG: 66	Hypermethylated	Down
ALG14	1	ag_LACat|PROMOTER		Hypermethylated	Down
ALG2	9	ag_LACat|INSIDE	CpG: 106	Hypermethylated	Down
APOLD1	12	ag_LACat|INSIDE		Hypermethylated	Down
ARFGAP3	22	ag_LACat|INSIDE	CpG: 127	Hypermethylated	Down
ARHGAP22	10	ag_LACat|INSIDE	CpG: 112	Hypermethylated	Down
ATP5G3	2	ag_LACat|INSIDE	CpG: 47	Hypermethylated	Down
AXIN2	17	ag_LACat|PROMOTER	CpG: 21	Hypomethylated	Up
AXIN2	17	ag_LACat|INSIDE		Hypomethylated	Up
BCL2	18	ag_LACat|INSIDE		Hypomethylated	Up
BFSP1	20	ag_LACat|INSIDE	CpG: 97	Hypomethylated	Up
BHLHE41	12	ag_LACat|INSIDE		Hypermethylated	Down
BID	22	ag_LACat|INSIDE	CpG: 81	Hypermethylated	Down
BMPR2	2	ag_LACat|INSIDE	CpG: 176	Hypomethylated	Up
BSX	11	ag_LACat|PROMOTER		Hypomethylated	Up
BTNL9	5	ag_LACat|INSIDE	CpG: 147	Hypermethylated	Down
BTNL9	5	ag_LACat|INSIDE	CpG: 83	Hypermethylated	Down
CABLES1	18	ag_LACat|PROMOTER	CpG: 215	Hypomethylated	Up
CACNA1E	1	ag_LACat|INSIDE		Hypermethylated	Down
CACNB2	10	ag_LACat|PROMOTER	CpG: 124	Hypomethylated	Up
CALR	19	ag_LACat|DIVERGENT_PROMOTER	CpG: 84	Hypermethylated	Down
CAND2	3	ag_LACat|PROMOTER	CpG: 40	Hypomethylated	Up
CAV1	7	ag_LACat|INSIDE	CpG: 148	Hypermethylated	Down
CBX8	17	ag_LACat|PROMOTER	CpG: 527	Hypermethylated	Down
CC2D1B	1	ag_LACat|PROMOTER	CpG: 74	Hypomethylated	Up
CCDC151	19	ag_LACat|INSIDE	CpG: 30	Hypermethylated	Down
CCDC88B	11	ag_LACat|INSIDE	CpG: 23	Hypermethylated	Down
CCL28	5	ag_LACat|INSIDE		Hypermethylated	Down
CCNA2	4	ag_LACat|INSIDE	CpG: 75	Hypermethylated	Down
CCNE2	8	ag_LACat|INSIDE	CpG: 205	Hypermethylated	Down
CCT3	1	ag_LACat|INSIDE		Hypermethylated	Down
CDC25C	5	ag_LACat|INSIDE		Hypermethylated	Down
CDCA2	8	ag_LACat|DIVERGENT_PROMOTER	CpG: 128	Hypermethylated	Down
CDK6	7	ag_LACat|PROMOTER	CpG: 306	Hypermethylated	Down
CDK6	7	ag_LACat|INSIDE	CpG: 306	Hypermethylated	Down
CELSR1	22	ag_LACat|PROMOTER	CpG: 477	Hypomethylated	Up
CELSR1	22	ag_LACat|INSIDE	CpG: 477	Hypomethylated	Up
CENPM	22	ag_LACat|PROMOTER	CpG: 71	Hypermethylated	Down
CEP55	10	ag_LACat|PROMOTER		Hypermethylated	Down
CHRM4	11	ag_LACat|PROMOTER	CpG: 310	Hypermethylated	Down
CKAP4	12	ag_LACat|INSIDE	CpG: 19	Hypomethylated	Up
CLEC11A	19	ag_LACat|INSIDE	CpG: 126	Hypermethylated	Down
CNPY2	12	ag_LACat|INSIDE	CpG: 57	Hypermethylated	Down
COCH	14	ag_LACat|INSIDE		Hypermethylated	Down
COL27A1	9	ag_LACat|PROMOTER	CpG: 75	Hypermethylated	Down
CR1L	1	ag_LACat|INSIDE	CpG: 48	Hypermethylated	Down
CRTC3	15	ag_LACat|PROMOTER	CpG: 112	Hypermethylated	Down
CTNNAL1	9	ag_LACat|INSIDE	CpG: 110	Hypermethylated	Down
CYTH3	7	ag_LACat|INSIDE	CpG: 106	Hypermethylated	Down
DAAM1	14	ag_LACat|PROMOTER	CpG: 130	Hypermethylated	Down
DAAM1	14	ag_LACat|INSIDE	CpG: 130	Hypermethylated	Down
DCBLD2	3	ag_LACat|INSIDE		Hypermethylated	Down
DENND3	8	ag_LACat|INSIDE	CpG: 105	Hypermethylated	Down
DEPDC1	1	ag_LACat|PROMOTER		Hypermethylated	Down
DNAJC1	10	ag_LACat|INSIDE		Hypermethylated	Down
DOCK10	2	ag_LACat|INSIDE	CpG: 95	Hypomethylated	Up
DPF3	14	ag_LACat|INSIDE	CpG: 165	Hypermethylated	Down
DSE	6	ag_LACat|INSIDE		Hypermethylated	Down
E2F8	11	ag_LACat|PROMOTER		Hypermethylated	Down
E2F8	11	ag_LACat|INSIDE	CpG: 18	Hypermethylated	Down
EAF2	3	ag_LACat|INSIDE	CpG: 42	Hypermethylated	Down
EBF1	5	ag_LACat|PROMOTER		Hypermethylated	Down
EHMT1	9	ag_LACat|INSIDE	CpG: 132	Hypomethylated	Up
ELL2	5	ag_LACat|INSIDE	CpG: 101	Hypermethylated	Down
EPHA10	1	ag_LACat|INSIDE	CpG: 96	Hypomethylated	Up
EPHA4	2	ag_LACat|INSIDE	CpG: 242	Hypermethylated	Down
ERAP1	5	ag_LACat|INSIDE		Hypermethylated	Down
ERO1L	14	ag_LACat|PROMOTER	CpG: 88	Hypermethylated	Down
ESAM	11	ag_LACat|PROMOTER	CpG: 99	Hypermethylated	Down
ESR2	14	ag_LACat|INSIDE	CpG: 32	Hypermethylated	Down
ESRRA	11	ag_LACat|PROMOTER	CpG: 150	Hypermethylated	Down
ETNK2	1	ag_LACat|INSIDE	CpG: 61	Hypomethylated	Up
ETV7	6	ag_LACat|PROMOTER	CpG: 62	Hypermethylated	Down
FAM150B	2	ag_LACat|INSIDE	CpG: 243	Hypermethylated	Down
FAM169A	5	ag_LACat|INSIDE	CpG: 148	Hypermethylated	Down
FAM178A	10	ag_LACat|INSIDE		Hypermethylated	Down
FAM43A	3	ag_LACat|INSIDE	CpG: 237	Hypermethylated	Down
FAM72A	1	ag_LACat|PROMOTER	CpG: 264	Hypermethylated	Down
FAM78B	1	ag_LACat|PROMOTER	CpG: 188	Hypermethylated	Down
FAM78B	1	ag_LACat|INSIDE	CpG: 188	Hypermethylated	Down
FGF9	13	ag_LACat|INSIDE		Hypermethylated	Down
FKBP2	11	ag_LACat|PROMOTER	CpG: 118	Hypermethylated	Down
FLI1	11	ag_LACat|PROMOTER	CpG: 194	Hypermethylated	Down
FLT1	13	ag_LACat|PROMOTER	CpG: 200	Hypomethylated	Up
FNBP1L	1	ag_LACat|INSIDE		Hypermethylated	Down
FOXD1	5	ag_LACat|INSIDE		Hypermethylated	Down
FRZB	2	ag_LACat|INSIDE	CpG: 38	Hypermethylated	Down
FSCN1	7	ag_LACat|INSIDE	CpG: 254	Hypermethylated	Down
FZD7	2	ag_LACat|PROMOTER	CpG: 339	Hypermethylated	Down
GABARAPL1	12	ag_LACat|INSIDE	CpG: 34	Hypomethylated	Up
GGH	8	ag_LACat|PROMOTER	CpG: 105	Hypermethylated	Down
GLI1	12	ag_LACat|INSIDE		Hypermethylated	Down
GLIPR1L2	12	ag_LACat|INSIDE	CpG: 34	Hypomethylated	Up
GPHN	14	ag_LACat|INSIDE	CpG: 170	Hypermethylated	Down
GRK5	10	ag_LACat|INSIDE	CpG: 140	Hypermethylated	Down
GTSE1	22	ag_LACat|INSIDE	CpG: 100	Hypermethylated	Down
HCK	20	ag_LACat|PROMOTER		Hypermethylated	Down
HIP1R	12	ag_LACat|INSIDE	CpG: 103	Hypermethylated	Down
HIST1H1D	6	ag_LACat|DIVERGENT_PROMOTER		Hypermethylated	Down
HIST2H3A	1	ag_LACat|INSIDE	CpG: 288	Hypermethylated	Down
HMGB2	4	ag_LACat|PROMOTER	CpG: 156	Hypermethylated	Down
HMGCS1	5	ag_LACat|PROMOTER	CpG: 68	Hypermethylated	Down
HMGN1	21	ag_LACat|INSIDE	CpG: 125	Hypermethylated	Down
HMGN1	21	ag_LACat|INSIDE		Hypermethylated	Down
HN1	17	ag_LACat|PROMOTER	CpG: 102	Hypermethylated	Down
HNRNPA2B1	7	ag_LACat|DIVERGENT_PROMOTER	CpG: 240	Hypermethylated	Down
HNRNPA2B1	7	ag_LACat|INSIDE	CpG: 240	Hypermethylated	Down
HOXB6	17	ag_LACat|INSIDE	CpG: 54	Hypermethylated	Down
HRASLS	3	ag_LACat|PROMOTER	CpG: 84	Hypermethylated	Down
HS3ST3B1	17	ag_LACat|PROMOTER	CpG: 277	Hypermethylated	Down
HSPD1	2	ag_LACat|INSIDE	CpG: 166	Hypermethylated	Down
ID4	6	ag_LACat|PROMOTER	CpG: 17	Hypermethylated	Down
ID4	6	ag_LACat|PROMOTER		Hypermethylated	Down
ID4	6	ag_LACat|INSIDE	CpG: 196	Hypermethylated	Down
ID4	6	ag_LACat|INSIDE		Hypermethylated	Down
IGFBP3	7	ag_LACat|PROMOTER	CpG: 139	Hypomethylated	Up
IL6ST	5	ag_LACat|PROMOTER	CpG: 107	Hypomethylated	Up
INHBA	7	ag_LACat|PROMOTER	CpG: 26	Hypomethylated	Up
INSR	19	ag_LACat|INSIDE	CpG: 27	Hypermethylated	Down
INSR	19	ag_LACat|INSIDE		Hypermethylated	Down
ISOC2	19	ag_LACat|PROMOTER	CpG: 64	Hypermethylated	Down
ITGA4	2	ag_LACat|INSIDE	CpG: 119	Hypermethylated	Down
JAM3	11	ag_LACat|INSIDE		Hypermethylated	Down
JUP	17	ag_LACat|PROMOTER	CpG: 86	Hypermethylated	Down
KCNA2	1	ag_LACat|PROMOTER	CpG: 109	Hypermethylated	Down
KCNK12	2	ag_LACat|PROMOTER	CpG: 236	Hypermethylated	Down
KCNK12	2	ag_LACat|PROMOTER		Hypermethylated	Down
KCNK12	2	ag_LACat|INSIDE	CpG: 236	Hypermethylated	Down
KCNMA1	10	ag_LACat|INSIDE	CpG: 196	Hypermethylated	Down
KCTD12	13	ag_LACat|INSIDE	CpG: 180	Hypermethylated	Down
KCTD12	13	ag_LACat|INSIDE		Hypermethylated	Down
KCTD3	1	ag_LACat|INSIDE	CpG: 79	Hypermethylated	Down
KDM4C	9	ag_LACat|PROMOTER	CpG: 49	Hypermethylated	Down
KIF11	10	ag_LACat|PROMOTER		Hypermethylated	Down
KIF27	9	ag_LACat|PROMOTER	CpG: 92	Hypomethylated	Up
KIF5C	2	ag_LACat|INSIDE		Hypermethylated	Down
KIFC1	6	ag_LACat|INSIDE		Hypermethylated	Down
KRIT1	7	ag_LACat|INSIDE	CpG: 83	Hypomethylated	Up
LAMC1	1	ag_LACat|PROMOTER	CpG: 149	Hypermethylated	Down
LANCL1	2	ag_LACat|DIVERGENT_PROMOTER		Hypermethylated	Down
LAP3	4	ag_LACat|INSIDE	CpG: 98	Hypermethylated	Down
LARGE	22	ag_LACat|PROMOTER	CpG: 219	Hypermethylated	Down
LARGE	22	ag_LACat|PROMOTER		Hypermethylated	Down
LBR	1	ag_LACat|PROMOTER	CpG: 172	Hypermethylated	Down
LIMCH1	4	ag_LACat|INSIDE	CpG: 143	Hypomethylated	Up
LMO7	13	ag_LACat|INSIDE	CpG: 137	Hypomethylated	Up
LRRC32	11	ag_LACat|PROMOTER		Hypomethylated	Up
LRRFIP1	2	ag_LACat|PROMOTER	CpG: 123	Hypermethylated	Down
LRRN1	3	ag_LACat|PROMOTER	CpG: 197	Hypomethylated	Up
LYPD1	2	ag_LACat|INSIDE	CpG: 194	Hypermethylated	Down
MAD2L1	4	ag_LACat|PROMOTER		Hypermethylated	Down
MAD2L1	4	ag_LACat|INSIDE	CpG: 54	Hypermethylated	Down
MAFB	20	ag_LACat|PROMOTER	CpG: 36	Hypermethylated	Down
MAFB	20	ag_LACat|PROMOTER		Hypermethylated	Down
MAFB	20	ag_LACat|INSIDE	CpG: 315	Hypermethylated	Down
MAFB	20	ag_LACat|INSIDE		Hypermethylated	Down
MARCKS	6	ag_LACat|PROMOTER		Hypermethylated	Down
MDGA1	6	ag_LACat|INSIDE	CpG: 290	Hypermethylated	Down
MEIS1	2	ag_LACat|PROMOTER	CpG: 116	Hypermethylated	Down
MEIS1	2	ag_LACat|PROMOTER		Hypermethylated	Down
MEIS1	2	ag_LACat|INSIDE	CpG: 91	Hypermethylated	Down
MEIS1	2	ag_LACat|INSIDE		Hypermethylated	Down
MFAP3L	4	ag_LACat|INSIDE	CpG: 136	Hypermethylated	Down
MKI67	10	ag_LACat|PROMOTER		Hypermethylated	Down
MLH3	14	ag_LACat|INSIDE	CpG: 48	Hypermethylated	Down
MMD	17	ag_LACat|INSIDE		Hypermethylated	Down
MON2	12	ag_LACat|INSIDE	CpG: 50	Hypomethylated	Up
MRC2	17	ag_LACat|INSIDE		Hypomethylated	Up
MSC	8	ag_LACat|INSIDE	CpG: 88	Hypermethylated	Down
MSC	8	ag_LACat|INSIDE		Hypermethylated	Down
MTHFD1	14	ag_LACat|PROMOTER		Hypermethylated	Down
MYC	8	ag_LACat|PROMOTER	CpG: 17	Hypermethylated	Down
MYC	8	ag_LACat|PROMOTER	CpG: 237	Hypermethylated	Down
MYC	8	ag_LACat|INSIDE	CpG: 237	Hypermethylated	Down
MYH11	16	ag_LACat|PROMOTER	CpG: 44	Hypermethylated	Down
MYO1B	2	ag_LACat|INSIDE	CpG: 136	Hypermethylated	Down
MYO1B	2	ag_LACat|INSIDE		Hypermethylated	Down
N4BP2	4	ag_LACat|PROMOTER	CpG: 179	Hypomethylated	Up
NAV2	11	ag_LACat|PROMOTER	CpG: 111	Hypermethylated	Down
NAV2	11	ag_LACat|PROMOTER	CpG: 116	Hypermethylated	Down
NCOA4	10	ag_LACat|PROMOTER	CpG: 53	Hypermethylated	Down
NDUFB8	10	ag_LACat|INSIDE	CpG: 47	Hypermethylated	Down
NEK2	1	ag_LACat|PROMOTER	CpG: 43	Hypermethylated	Down
NETO1	18	ag_LACat|PROMOTER	CpG: 246	Hypermethylated	Down
NFATC2	20	ag_LACat|INSIDE	CpG: 43	Hypomethylated	Up
NOP56	20	ag_LACat|PROMOTER		Hypermethylated	Down
NR6A1	9	ag_LACat|INSIDE	CpG: 136	Hypermethylated	Down
NRSN2	20	ag_LACat|INSIDE	CpG: 116	Hypomethylated	Up
NT5E	6	ag_LACat|INSIDE		Hypermethylated	Down
NUDT7	16	ag_LACat|INSIDE		Hypermethylated	Down
NUMBL	19	ag_LACat|INSIDE	CpG: 78	Hypomethylated	Up
NXPH4	12	ag_LACat|INSIDE	CpG: 60	Hypermethylated	Down
OAT	10	ag_LACat|INSIDE		Hypermethylated	Down
OXTR	3	ag_LACat|INSIDE	CpG: 188	Hypermethylated	Down
PAG1	8	ag_LACat|INSIDE		Hypermethylated	Down
PAQR9	3	ag_LACat|PROMOTER	CpG: 206	Hypomethylated	Up
PARD3	10	ag_LACat|PROMOTER	CpG: 182	Hypermethylated	Down
PAX2	10	ag_LACat|INSIDE	CpG: 155	Hypomethylated	Up
PCNA	20	ag_LACat|PROMOTER		Hypermethylated	Down
PCNA	20	ag_LACat|INSIDE	CpG: 88	Hypermethylated	Down
PDE4D	5	ag_LACat|INSIDE	CpG: 120	Hypermethylated	Down
PDE4D	5	ag_LACat|INSIDE	CpG: 68	Hypermethylated	Down
PDE4D	5	ag_LACat|INSIDE		Hypermethylated	Down
PDE5A	4	ag_LACat|PROMOTER	CpG: 137	Hypermethylated	Down
PDE5A	4	ag_LACat|INSIDE	CpG: 137	Hypermethylated	Down
PDGFA	7	ag_LACat|INSIDE	CpG: 526	Hypermethylated	Down
PHYHD1	9	ag_LACat|INSIDE		Hypermethylated	Down
PIP5K1B	9	ag_LACat|PROMOTER	CpG: 127	Hypermethylated	Down
PITX1	5	ag_LACat|PROMOTER	CpG: 186	Hypermethylated	Down
PITX1	5	ag_LACat|INSIDE	CpG: 174	Hypermethylated	Down
PITX1	5	ag_LACat|INSIDE	CpG: 175	Hypermethylated	Down
PKN2	1	ag_LACat|INSIDE	CpG: 104	Hypomethylated	Up
PLD5	1	ag_LACat|PROMOTER	CpG: 60	Hypomethylated	Up
PLEKHF1	19	ag_LACat|INSIDE	CpG: 75	Hypomethylated	Up
PLEKHH3	17	ag_LACat|PROMOTER		Hypermethylated	Down
PLK1	16	ag_LACat|INSIDE	CpG: 77	Hypermethylated	Down
PMEPA1	20	ag_LACat|PROMOTER	CpG: 27	Hypermethylated	Down
PMEPA1	20	ag_LACat|INSIDE	CpG: 138	Hypermethylated	Down
PMEPA1	20	ag_LACat|INSIDE		Hypermethylated	Down
PNMA2	8	ag_LACat|PROMOTER	CpG: 147	Hypomethylated	Up
PODXL	7	ag_LACat|INSIDE	CpG: 115	Hypermethylated	Down
PPA1	10	ag_LACat|INSIDE	CpG: 104	Hypermethylated	Down
PRDM16	1	ag_LACat|INSIDE	CpG: 24	Hypomethylated	Up
PRDM16	1	ag_LACat|INSIDE	CpG: 406	Hypomethylated	Up
PSAT1	9	ag_LACat|INSIDE		Hypermethylated	Down
PTCH1	9	ag_LACat|INSIDE	CpG: 236	Hypermethylated	Down
PTPRN2	7	ag_LACat|INSIDE	CpG: 23	Hypermethylated	Down
PTPRN2	7	ag_LACat|INSIDE	CpG: 680	Hypermethylated	Down
PTPRN2	7	ag_LACat|INSIDE		Hypermethylated	Down
PTTG1	5	ag_LACat|INSIDE		Hypermethylated	Down
QPCTL	19	ag_LACat|INSIDE		Hypermethylated	Down
RAB37	17	ag_LACat|PROMOTER	CpG: 52	Hypermethylated	Down
RAPGEF1	9	ag_LACat|PROMOTER		Hypermethylated	Down
RASL11A	13	ag_LACat|INSIDE		Hypermethylated	Down
RECQL4	8	ag_LACat|INSIDE		Hypermethylated	Down
REXO2	11	ag_LACat|PROMOTER	CpG: 56	Hypermethylated	Down
RFK	9	ag_LACat|DIVERGENT_PROMOTER	CpG: 106	Hypermethylated	Down
RFTN1	3	ag_LACat|INSIDE	CpG: 96	Hypermethylated	Down
RHPN1	8	ag_LACat|INSIDE		Hypomethylated	Up
RLN2	9	ag_LACat|INSIDE	CpG: 42	Hypermethylated	Down
RLN2	9	ag_LACat|INSIDE		Hypermethylated	Down
RNGTT	6	ag_LACat|PROMOTER	CpG: 60	Hypermethylated	Down
ROR1	1	ag_LACat|INSIDE	CpG: 132	Hypomethylated	Up
RRM2	2	ag_LACat|PROMOTER	CpG: 53	Hypermethylated	Down
RUNX2	6	ag_LACat|PROMOTER	CpG: 60	Hypermethylated	Down
RUNX2	6	ag_LACat|PROMOTER		Hypermethylated	Down
S1PR3	9	ag_LACat|PROMOTER	CpG: 30	Hypermethylated	Down
SAP30	4	ag_LACat|PROMOTER		Hypermethylated	Down
SCAMP5	15	ag_LACat|INSIDE		Hypermethylated	Down
SFMBT1	3	ag_LACat|PROMOTER	CpG: 201	Hypomethylated	Up
SGTB	5	ag_LACat|INSIDE	CpG: 90	Hypomethylated	Up
SHISA3	4	ag_LACat|INSIDE		Hypermethylated	Down
SIK1	21	ag_LACat|PROMOTER		Hypermethylated	Down
SIPA1	11	ag_LACat|INSIDE	CpG: 45	Hypermethylated	Down
SIX1	14	ag_LACat|PROMOTER	CpG: 195	Hypermethylated	Down
SIX1	14	ag_LACat|PROMOTER	CpG: 99	Hypermethylated	Down
SIX1	14	ag_LACat|PROMOTER		Hypermethylated	Down
SLC16A14	2	ag_LACat|INSIDE	CpG: 107	Hypermethylated	Down
SLC24A3	20	ag_LACat|PROMOTER	CpG: 127	Hypermethylated	Down
SLC24A3	20	ag_LACat|PROMOTER		Hypermethylated	Down
SLC31A1	9	ag_LACat|INSIDE		Hypermethylated	Down
SLC38A10	17	ag_LACat|INSIDE		Hypermethylated	Down
SLC8A3	14	ag_LACat|INSIDE		Hypermethylated	Down
SLCO4A1	20	ag_LACat|INSIDE	CpG: 176	Hypomethylated	Up
SMARCE1	17	ag_LACat|PROMOTER	CpG: 76	Hypomethylated	Up
SMC4	3	ag_LACat|PROMOTER	CpG: 159	Hypermethylated	Down
SMUG1	12	ag_LACat|PROMOTER		Hypermethylated	Down
SNORD97	11	ag_LACat|PROMOTER	CpG: 147	Hypomethylated	Up
SNTG2	2	ag_LACat|PROMOTER	CpG: 106	Hypermethylated	Down
SNTG2	2	ag_LACat|INSIDE	CpG: 28	Hypermethylated	Down
SNX18	5	ag_LACat|INSIDE	CpG: 193	Hypomethylated	Up
SNX18	5	ag_LACat|INSIDE		Hypomethylated	Up
SON	21	ag_LACat|INSIDE	CpG: 124	Hypomethylated	Up
SOX4	6	ag_LACat|PROMOTER	CpG: 146	Hypermethylated	Down
SOX4	6	ag_LACat|PROMOTER		Hypermethylated	Down
SOX4	6	ag_LACat|INSIDE	CpG: 193	Hypermethylated	Down
SOX4	6	ag_LACat|INSIDE	CpG: 27	Hypermethylated	Down
SOX4	6	ag_LACat|INSIDE		Hypermethylated	Down
SOX7	8	ag_LACat|PROMOTER	CpG: 291	Hypermethylated	Down
SPRY1	4	ag_LACat|PROMOTER	CpG: 179	Hypermethylated	Down
SPRY1	4	ag_LACat|INSIDE		Hypermethylated	Down
STAB1	3	ag_LACat|INSIDE	CpG: 46	Hypermethylated	Down
STAMBPL1	10	ag_LACat|INSIDE	CpG: 91	Hypomethylated	Up
STK17B	2	ag_LACat|INSIDE		Hypermethylated	Down
STRN	2	ag_LACat|PROMOTER	CpG: 95	Hypomethylated	Up
STT3A	11	ag_LACat|PROMOTER	CpG: 49	Hypermethylated	Down
STT3A	11	ag_LACat|INSIDE	CpG: 49	Hypermethylated	Down
STXBP5	6	ag_LACat|INSIDE	CpG: 51	Hypomethylated	Up
STXBP6	14	ag_LACat|INSIDE	CpG: 115	Hypermethylated	Down
SYNE2	14	ag_LACat|INSIDE	CpG: 105	Hypomethylated	Up
TAL1	1	ag_LACat|PROMOTER	CpG: 129	Hypermethylated	Down
TCF7L1	2	ag_LACat|INSIDE	CpG: 221	Hypermethylated	Down
TERT	5	ag_LACat|INSIDE	CpG: 469	Hypermethylated	Down
TET2	4	ag_LACat|INSIDE		Hypomethylated	Up
TIMM17A	1	ag_LACat|DIVERGENT_PROMOTER	CpG: 51	Hypermethylated	Down
TLX2	2	ag_LACat|INSIDE		Hypermethylated	Down
TMED10	14	ag_LACat|PROMOTER		Hypermethylated	Down
TMEM167A	5	ag_LACat|INSIDE		Hypermethylated	Down
TMEM217	6	ag_LACat|INSIDE	CpG: 29	Hypomethylated	Up
TNFAIP8	5	ag_LACat|INSIDE	CpG: 42	Hypomethylated	Up
TNRC18	7	ag_LACat|PROMOTER	CpG: 756	Hypermethylated	Down
TNRC18	7	ag_LACat|INSIDE	CpG: 756	Hypermethylated	Down
TOX	8	ag_LACat|INSIDE	CpG: 147	Hypermethylated	Down
TOX2	20	ag_LACat|PROMOTER	CpG: 172	Hypomethylated	Up
TPM2	9	ag_LACat|INSIDE	CpG: 109	Hypomethylated	Up
TPP2	13	ag_LACat|INSIDE		Hypermethylated	Down
TRERF1	6	ag_LACat|PROMOTER	CpG: 101	Hypermethylated	Down
TRIM7	5	ag_LACat|INSIDE	CpG: 48	Hypomethylated	Up
TRIP10	19	ag_LACat|INSIDE	CpG: 23	Hypomethylated	Up
TSC22D1	13	ag_LACat|INSIDE		Hypermethylated	Down
TTC13	1	ag_LACat|DIVERGENT_PROMOTER	CpG: 86	Hypermethylated	Down
TTK	6	ag_LACat|PROMOTER		Hypermethylated	Down
TTLL8	22	ag_LACat|INSIDE	CpG: 17	Hypomethylated	Up
TUBB6	18	ag_LACat|INSIDE	CpG: 147	Hypermethylated	Down
UBE2E2	3	ag_LACat|INSIDE		Hypermethylated	Down
UFD1L	22	ag_LACat|DIVERGENT_PROMOTER	CpG: 109	Hypermethylated	Down
USP13	3	ag_LACat|INSIDE	CpG: 98	Hypomethylated	Up
UTP11L	1	ag_LACat|DIVERGENT_PROMOTER	CpG: 47	Hypermethylated	Down
VDR	12	ag_LACat|PROMOTER	CpG: 71	Hypermethylated	Down
WDR65	1	ag_LACat|INSIDE		Hypomethylated	Up
WDR92	2	ag_LACat|INSIDE	CpG: 70	Hypermethylated	Down
XPA	9	ag_LACat|INSIDE	CpG: 78	Hypomethylated	Up
ZDHHC22	14	ag_LACat|INSIDE	CpG: 183	Hypomethylated	Up
ZFPM1	16	ag_LACat|INSIDE	CpG: 52	Hypomethylated	Up
ZFPM1	16	ag_LACat|INSIDE		Hypomethylated	Up
ZFYVE28	4	ag_LACat|INSIDE	CpG: 246	Hypermethylated	Down
ZNF215	11	ag_LACat|INSIDE	CpG: 58	Hypermethylated	Down
ZNF608	5	ag_LACat|INSIDE	CpG: 48	Hypermethylated	Down
ZNF618	9	ag_LACat|INSIDE		Hypermethylated	Down

## Sheet: S5
Table S5: List of genes having negative correlation for methylation and gene expression in unmutated CLL as compared to mutated CLL
GENE	CHR	DESCRIPTION	CPG	METHYLATION STATUS	EXPRESSION
ABCG1	21	ag_LACat|INSIDE		Hypomethylated	Up
ADM	11	ag_LACat|INSIDE	CpG: 191	Hypomethylated	Up
AFF3	2	ag_LACat|INSIDE	CpG: 25	Hypomethylated	Up
APBB2	4	ag_LACat|INSIDE	CpG: 95	Hypomethylated	Up
ATF5	19	ag_LACat|INSIDE		Hypomethylated	Up
BMPR2	2	ag_LACat|PROMOTER	CpG: 176	Hypomethylated	Up
BSX	11	ag_LACat|INSIDE		Hypomethylated	Up
BTBD8	1	ag_LACat|PROMOTER	CpG: 52	Hypomethylated	Up
CACNA1C	12	ag_LACat|INSIDE		Hypomethylated	Up
CCDC14	3	ag_LACat|INSIDE	CpG: 45	Hypomethylated	Up
CD8A	2	ag_LACat|INSIDE	CpG: 170	Hypomethylated	Up
CD8A	2	ag_LACat|INSIDE		Hypomethylated	Up
CDKN2A	9	ag_LACat|INSIDE	CpG: 63	Hypomethylated	Up
CDKN2A	9	ag_LACat|INSIDE		Hypomethylated	Up
COL9A1	6	ag_LACat|INSIDE	CpG: 61	Hypomethylated	Up
CRY1	12	ag_LACat|INSIDE	CpG: 130	Hypomethylated	Up
CRY1	12	ag_LACat|PROMOTER	CpG: 130	Hypomethylated	Up
DFNB31	9	ag_LACat|PROMOTER	CpG: 168	Hypomethylated	Up
DGKE	17	ag_LACat|INSIDE	CpG: 206	Hypomethylated	Up
DGKG	3	ag_LACat|INSIDE	CpG: 69	Hypomethylated	Up
DIP2C	10	ag_LACat|INSIDE	CpG: 100	Hypomethylated	Up
DIP2C	10	ag_LACat|INSIDE		Hypomethylated	Up
DSCAM	21	ag_LACat|INSIDE	CpG: 34	Hypomethylated	Up
EPHB3	3	ag_LACat|INSIDE	CpG: 141	Hypomethylated	Up
ETNK2	1	ag_LACat|INSIDE	CpG: 61	Hypomethylated	Up
EXPH5	11	ag_LACat|INSIDE		Hypomethylated	Up
FAM19A2	12	ag_LACat|INSIDE	CpG: 119	Hypomethylated	Up
FAM19A2	12	ag_LACat|INSIDE		Hypomethylated	Up
FBXO27	19	ag_LACat|INSIDE		Hypomethylated	Up
FGFR2	10	ag_LACat|PROMOTER	CpG: 175	Hypomethylated	Up
FKBP9	7	ag_LACat|INSIDE	CpG: 104	Hypomethylated	Up
FLT1	13	ag_LACat|INSIDE	CpG: 200	Hypomethylated	Up
FOSB	19	ag_LACat|PROMOTER	CpG: 140	Hypomethylated	Up
FRMD5	15	ag_LACat|PROMOTER	CpG: 92	Hypomethylated	Up
GRB7	17	ag_LACat|DIVERGENT_PROMOTER		Hypomethylated	Up
GRIK3	1	ag_LACat|INSIDE	CpG: 221	Hypomethylated	Up
GRIK3	1	ag_LACat|PROMOTER		Hypomethylated	Up
HBM	16	ag_LACat|PROMOTER	CpG: 198	Hypomethylated	Up
HIST1H4K	6	ag_LACat|INSIDE	CpG: 47	Hypomethylated	Up
HIVEP1	6	ag_LACat|PROMOTER		Hypomethylated	Up
HP1BP3	1	ag_LACat|INSIDE	CpG: 156	Hypomethylated	Up
INPP4B	4	ag_LACat|PROMOTER	CpG: 121	Hypomethylated	Up
KCNC3	19	ag_LACat|PROMOTER	CpG: 87	Hypomethylated	Up
KCNH2	7	ag_LACat|PROMOTER		Hypomethylated	Up
KCNJ2	17	ag_LACat|INSIDE		Hypomethylated	Up
KCNJ2	17	ag_LACat|PROMOTER	CpG: 80	Hypomethylated	Up
KIAA1143	3	ag_LACat|INSIDE	CpG: 69	Hypomethylated	Up
KLHL35	11	ag_LACat|PROMOTER		Hypomethylated	Up
KREMEN1	22	ag_LACat|INSIDE	CpG: 137	Hypomethylated	Up
KREMEN1	22	ag_LACat|INSIDE		Hypomethylated	Up
LAYN	11	ag_LACat|INSIDE	CpG: 110	Hypomethylated	Up
LAYN	11	ag_LACat|INSIDE		Hypomethylated	Up
LIMCH1	4	ag_LACat|INSIDE	CpG: 143	Hypomethylated	Up
LIMCH1	4	ag_LACat|INSIDE		Hypomethylated	Up
LMF1	16	ag_LACat|INSIDE		Hypomethylated	Up
LRRN1	3	ag_LACat|INSIDE	CpG: 197	Hypomethylated	Up
LRRN1	3	ag_LACat|INSIDE		Hypomethylated	Up
MAP6	11	ag_LACat|INSIDE	CpG: 152	Hypomethylated	Up
MSI2	17	ag_LACat|INSIDE		Hypomethylated	Up
MYF6	12	ag_LACat|INSIDE	CpG: 50	Hypomethylated	Up
MYF6	12	ag_LACat|INSIDE		Hypomethylated	Up
N4BP2	4	ag_LACat|PROMOTER	CpG: 179	Hypomethylated	Up
NAB2	12	ag_LACat|DIVERGENT_PROMOTER	CpG: 177	Hypomethylated	Up
NINL	20	ag_LACat|INSIDE	CpG: 132	Hypomethylated	Up
OTX1	2	ag_LACat|DIVERGENT_PROMOTER	CpG: 354	Hypomethylated	Up
PALLD	4	ag_LACat|INSIDE		Hypomethylated	Up
PAX9	14	ag_LACat|PROMOTER	CpG: 129	Hypomethylated	Up
PAX9	14	ag_LACat|PROMOTER		Hypomethylated	Up
PDPN	1	ag_LACat|PROMOTER	CpG: 59	Hypomethylated	Up
PFKP	10	ag_LACat|INSIDE		Hypomethylated	Up
PHACTR2	6	ag_LACat|INSIDE	CpG: 43	Hypomethylated	Up
PHF14	7	ag_LACat|INSIDE	CpG: 39	Hypomethylated	Up
PLD1	3	ag_LACat|PROMOTER		Hypomethylated	Up
PLD5	1	ag_LACat|PROMOTER	CpG: 60	Hypomethylated	Up
PNPLA8	7	ag_LACat|INSIDE	CpG: 73	Hypomethylated	Up
PRDM16	1	ag_LACat|DIVERGENT_PROMOTER	CpG: 406	Hypomethylated	Up
RAB34	17	ag_LACat|INSIDE	CpG: 95	Hypermethylated	Down
RARB	3	ag_LACat|INSIDE		Hypomethylated	Up
RASGRF1	15	ag_LACat|INSIDE	CpG: 195	Hypomethylated	Up
RGS2	1	ag_LACat|PROMOTER	CpG: 56	Hypomethylated	Up
RIC8B	12	ag_LACat|PROMOTER	CpG: 84	Hypomethylated	Up
SCN8A	12	ag_LACat|INSIDE		Hypomethylated	Up
SEMA5A	5	ag_LACat|DIVERGENT_PROMOTER		Hypomethylated	Up
SGPP1	14	ag_LACat|INSIDE	CpG: 94	Hypomethylated	Up
SLC22A23	6	ag_LACat|INSIDE	CpG: 181	Hypomethylated	Up
SLC22A23	6	ag_LACat|PROMOTER		Hypomethylated	Up
SNORA53	12	ag_LACat|PROMOTER		Hypomethylated	Up
SNORD32A	19	ag_LACat|PROMOTER		Hypomethylated	Up
SNX16	8	ag_LACat|INSIDE	CpG: 44	Hypomethylated	Up
SPRY2	13	ag_LACat|INSIDE	CpG: 125	Hypomethylated	Up
SPRY2	13	ag_LACat|INSIDE	CpG: 23	Hypomethylated	Up
SSH3	11	ag_LACat|INSIDE	CpG: 95	Hypomethylated	Up
TRPS1	8	ag_LACat|INSIDE		Hypomethylated	Up
VGF	7	ag_LACat|INSIDE	CpG: 251	Hypomethylated	Up
VIPR1	3	ag_LACat|PROMOTER	CpG: 125	Hypomethylated	Up
ZNF470	19	ag_LACat|PROMOTER	CpG: 82	Hypomethylated	Up
ZNF471	19	ag_LACat|PROMOTER	CpG: 77	Hypomethylated	Up
ZNF483	9	ag_LACat|PROMOTER	CpG: 38	Hypomethylated	Up
ZNF677	19	ag_LACat|DIVERGENT_PROMOTER		Hypomethylated	Up
ZNF702P	19	ag_LACat|INSIDE		Hypomethylated	Up
ZNF727	7	ag_LACat|INSIDE	CpG: 23	Hypomethylated	Up
